# Supplementary material for: Genomic Characterization and Antimicrobial Susceptibility of Dromedary-Associated Staphylococcaceae from the Horn of Africa
Source: Appl Environ Microbiol. 2022 Oct 13;88(21):e01146-22. doi: 10.1128/aem.01146-22 (PMC9642023; doi:10.1128/aem.01146-22)
Supplement: Supplemental file 2 — Data Set S1. Download aem.01146-22-s0002.xlsx, XLSX file, 0.05 MB [file aem.01146-22-s0002.xlsx]

## Sheet: Staphylococcaceae_metadata
Species	Strain	Host	Country_of_origin	Area_of_sampling	Herd	Year_of_isolation	Host_sex	Host_ageGroup	Specimen	Clinical_signs	Nature_of_clinical_Specimen
M. sciuri	IVB6216	Camel	Kenya	Isiolo	Hussein Haji	2014	female	Adult (>6 years)	Nasal swab	Healthy	Not applicable
M. sciuri	IVB6217	Camel	Kenya	Isiolo	Hussein Haji	2014	female	Adult(>6 years)	Nasal swab	Healthy	Not applicable
M. sciuri	IVB6223	Camel	Kenya	Isiolo	Hussein Haji	2014	unknown	Calf (6 months)	Nasal swab	Healthy	Not applicable
M. sciuri	IVB6224	Camel	Kenya	Isiolo	Hussein Haji	2014	female	Calf (5 months)	Nasal swab	Healthy	Not applicable
M. sciuri	IVB6225	Camel	Kenya	Isiolo	Hussein Haji	2014	female	Calf (5 months)	Nasal swab	Healthy	Not applicable
M. sciuri	IVB6228	Camel	Kenya	Isiolo	Hussein Haji	2014	unknown	Calf (6 months)	Nasal swab	Healthy	Not applicable
M. sciuri	IVB6229	Camel	Kenya	Isiolo	Hussein Haji	2014	unknown	Calf (6 months)	Nasal Swab	Healthy	Not applicable
M. sciuri	IVB6230	Camel	Kenya	Laikipia	Suyian ranch	2014	female	Calf	Nasal swab	Healthy	Not applicable
M. sciuri	IVB6231	Camel	Kenya	Laikipia	Suyian ranch	2014	female	Calf	Nasal swab	Healthy	Not applicable
M. sciuri	IVB6255	Camel	Kenya	Samburu	unknown	2014	unknown	unknown	Nasal swab	unknown	unknown
S. agnetis	IVB6175	Camel	Kenya	Marsabit	Balesa / North Horr District	2013	unknown	unknown	Nasal swab	Tick bite lesion in nose	Wound infection
S. agnetis	IVB6177	Camel	Kenya	Marsabit	Balesa / North Horr District	2013	unknown	unknown	Nasal swab	Tick bite lesion in nose	Wound infection
S. agnetis	IVB6186	Camel	Kenya	Marsabit	Balesa / North Horr District	2013	unknown	Weaner	Nasal swab	Sick weaner	Sick weaner
S. agnetis	IVB6187	Camel	Kenya	Marsabit	Balesa / North Horr District	2013	unknown	Calf	Nasal Swab	Rhinitis	Respiratory Infection
S. agnetis	IVB6197	Camel	Somalia	Somaliland	Ali Ibrahim Derie	2013	female	Adult	Milk	Intramammary infection	Intramammary infection
S. agnetis	IVB6212	Camel	Somalia	Somaliland	Mohamed Jama Muse	2013	female	Adult	Milk	Intramammary infection	Intramammary infection
S. arlettae	IVB6234	Camel	Kenya	Laikipia	Suyian ranch	2014	female	Adult	Nasal swab	Healthy	Not applicable
S. arlettae	IVB6235	Camel	Kenya	Laikipia	Suyian ranch	2014	female	Adult	Nasal swab	Healthy	Not applicable
S. aureus	IVB6154	Camel	Kenya	Marsabit	Ngurunit	2002	unknown	Adult	Skin swab	Purulent skin infection (Skin necrosis)	Wound infection
S. aureus	IVB6155	Camel	Kenya	Laikipia	Chris Field ranch	2002	unknown	Calf	Nasal swab	Pneumonia	Respiratory Infection
S. aureus	IVB6156	Camel	Kenya	Baringo	Chemeron field station	2000	unknown	Sub-adult	unknown	Lymphadenopathy	Lymphadenopathy
S. aureus	IVB6157	Camel	Kenya	unknown	unknown	2002	unknown	unknown	unknown	unknown	unknown
S. aureus	IVB6158	Camel	Kenya	Baringo	Chemeron field station	unknown	unknown	Adult	Skin swab	Wound infection	Wound infection
S. aureus	IVB6159	Camel	Somalia	Puntland	Gardo	2002	female	Adult	Pooled milk	unknown	unknown
S. aureus	IVB6163	Camel	Kenya	Pokot	unknown	unknown	unknown	unknown	unknown	unknown	unknown
S. aureus	IVB6164	Camel	Kenya	Laikipia	Simon Evans (Sabuk camp)	2003	unknown	Adult	Skin swab	Purulent skin infection (necrotic skin on tights)	Wound infection
S. aureus	IVB6165	Camel	Somalia	Puntland	unknown	unknown	female	Adult	Milk	unknown	unknown
S. aureus	IVB6166	Camel	Kenya	East-Pokot	Parpello catholic mission	2004	unknown	Calf	Nasal swab	Pneumonia	Respiratory Infection
S. aureus	IVB6167	Camel	Kenya	Mandera	Nomadic herd	2004	unknown	Calf	Nasal swab	Pneumonia	Respiratory Infection
S. aureus	IVB6168	Camel	Kenya	Pokot	unknown	2004	unknown	unknown	unknown	unknown	unknown
S. aureus	IVB6169	Camel	Kenya	East-Pokot	Parpello catholic mission	2004	unknown	Calf	Pus swab	Wound infection (abscess lymph node)	Wound infection
S. aureus	IVB6170	Camel	Kenya	Machakos	unknown	2003	male	unknown	Pus swab	Wound infection (abscess)	Wound infection
S. aureus	IVB6171	Camel	Somalia	Burao	unknown	2013	female	Adult	Milk	Intramammary infection	Intramammary infection
S. aureus	IVB6172	Cattle	Kenya	unknown	animal belonged to pastoral community and mingled occasionally with camels	2002	female	Adult	Milk	Intramammary infection	Intramammary infection
S. aureus	IVB6173	Camel	Kenya	Mandera	unknown	2004	unknown	unknown	unknown	unknown	unknown
S. aureus	IVB6185	Camel	Kenya	Marsabit	Balesa / North Horr District	2013	unknown	unknown	Swab	Fistulated udder abscess	Wound infection
S. aureus	IVB6191	Cattle	Kenya	unknown	animal belonged to pastoral community and mingled occasionally with camels	2009	female	Adult	Milk	Intramammary infection	Intramammary infection
S. aureus	IVB6195	Camel	Somalia	Somaliland	Mohamed Jama Muse	2013	female	Adult	Milk	Intramammary infection	Intramammary infection
S. aureus	IVB6196	Camel	Somalia	Somaliland	Mohamed Buraale	2013	female	Adult	Milk	Intramammary infection	Intramammary infection
S. aureus	IVB6201	Cattle	Kenya	Goroukessa	animal belonged to pastoral community and mingled occasionally with camels	2009	female	Adult	Milk	Intramammary infection	Intramammary infection
S. aureus	IVB6202	Cattle	Kenya	Malkalakole	animal belonged to pastoral community and mingled occasionally with camels	2009	female	Adult	Milk	Intramammary infection	Intramammary infection
S. aureus	IVB6215	Camel	Kenya	Isiolo	unknown	2014	unknown	Adult	Nasal swab	Healthy	Not applicable
S. aureus	IVB6221	Camel	Kenya	Isiolo	Hussein Haji	2014	female	Adult (>6 years)	Nasal swab	Healthy	Not applicable
S. aureus	IVB6232	Camel	Kenya	Laikipia	Suyian ranch	2014	female	Adult	Pus swab	Wound infection	Wound infection
S. aureus	IVB6239	Camel	Kenya	Laikipia	Suyian ranch	2014	female	Adult	Pus swab	Wound infection	Wound infection
S. aureus	IVB6242	Camel	Kenya	Marsabit	Lawuen Bulier	2014	unknown	Calf (6 months)	Nasal swab	Tick bite lesion in Nose	Wound infection
S. aureus	IVB6243	Camel	Kenya	Marsabit	Lawuen Bulier	2014	unknown	Calf (6 months)	Nasal swab	Tick bite lesion in Nose	Wound infection
S. aureus	IVB6248	Camel	Kenya	Samburu	unknown	2014	unknown	unknown	Nasal swab	unknown	unknown
S. aureus	IVB6249	Camel	Kenya	Samburu	unknown	2014	unknown	unknown	Ear swab	Ear infection	Ear infection
S. aureus	IVB6250	Camel	Kenya	Samburu	unknown	2014	unknown	unknown	Ear swab	Ear infection	Ear infection
S. aureus	IVB6252	Camel	Kenya	Samburu	unknown	2014	unknown	unknown	Ear swab	Ear infection	Ear infection
S. chromogenes	IVB6199	Cattle	Somalia	Somaliland	animal belonged to pastoral community and mingled occasionally with camels	2013	female	Adult	Milk	unknown	unknown
S. chromogenes	IVB6200	Cattle	Somalia	Somaliland	animal belonged to pastoral community and mingled occasionally with camels	2013	female	Adult	Milk	unknown	unknown
S. delphini	IVB6190	Camel	Somalia	Somaliland	Mohamed Buraale	2013	female	Adult	Milk	Intramammary infection	Intramammary infection
S. delphini	IVB6219	Camel	Kenya	Isiolo	Hussein Haji	2014	female	Adult (>6 years)	Nasal swab	Healthy	Not applicable
S. delphini	IVB6220	Camel	Kenya	Isiolo	Hussein Haji	2014	female	Adult (>6 years)	Nasal swab	Healthy	Not applicable
S. delphini	IVB6222	Camel	Kenya	Isiolo	Hussein Haji	2014	unknown	Calf (6 months)	Nasal swab	Healthy	Not applicable
S. delphini	IVB6226	Camel	Kenya	Isiolo	Hussein Haji	2014	female	Adult (>6 years)	Nasal swab	Healthy	Not applicable
S. delphini	IVB6245	Camel	Kenya	unknown	unknown	2014	unknown	unknown	Eye swab	unknown	unknown
S. epidermidis	IVB6194	Camel	Somalia	Somaliland	Omar Farah Jama	2013	female	Adult	Milk	Intramammary infection	Intramammary infection
S. epidermidis	IVB6208	Camel	Somalia	Somaliland	Sudani	2013	female	Adult	Milk	Intramammary infection	Intramammary infection
S. epidermidis	IVB6210	Cattle	unknown	unknown	animal belonged to pastoral community and mingled occasionally with camels	2013	female	Adult	Milk	unknown	unknown
S. epidermidis	IVB6213	Camel	Somalia	Somaliland	Hassan Noor	2013	female	Adult	Milk	Intramammary infection	Intramammary infection
S. epidermidis	IVB6256	Camel	Kenya	Samburu	unknown	2014	unknown	unknown	Ear swab	unknown	unknown
S. felis	IVB6254	Camel	Kenya	Samburu	unknown	2014	unknown	unknown	Eye swab	unknown	unknown
S. hominis	IVB6247	Camel	Kenya	unknown	unknown	2014	unknown	unknown	Swab	Abscess of lymph node cervicales superficiales	Lymphadenopathy
S. muscae-like	IVB6214	Camel	Kenya	Isiolo	unknown	2014	unknown	Adult	Nasal swab	Healthy	Not applicable
S. muscae-like	IVB6218	Camel	Kenya	Isiolo	Hussein Haji	2014	unknown	Calf (6 months)	Nasal swab	Healthy	Not applicable
S. muscae-like	IVB6227	Camel	Kenya	Isiolo	Hussein Haji	2014	female	Adult (>6 years)	Nasal swab	Healthy	Not applicable
S. muscae-like	IVB6233	Camel	Kenya	Laikipia	Suyian ranch	2014	female	Adult	Nasal swab	Healthy	Not applicable
S. muscae-like	IVB6238	Camel	Kenya	Laikipia	Suyian ranch	2014	female	Adult	Nasal swab	Healthy	Not applicable
S. muscae-like	IVB6240	Camel	Kenya	Laikipia	Suyian ranch	2014	male	Calf male	Nasal swab	Healthy	Not applicable
S. muscae-like	IVB6246	Camel	Kenya	unknown	unknown	2014	unknown	unknown	Eye swab	unknown	unknown
S. pasteuri	IVB6198	Camel	Somalia	Somaliland	Omar Farah Jama	2013	female	Adult	Milk	Intramammary infection	Intramammary infection
S. schleiferi	IVB6176	Camel	Kenya	Marsabit	Balesa / North Horr District	2013	unknown	unknown	Nasal swab	Tick bite lesion	Wound infection
S. schleiferi	IVB6180	Camel	Kenya	Marsabit	Balesa / North Horr District	2013	unknown	unknown	Ear swab	Ear infection, multiple tick bites	Wound infection
S. schleiferi	IVB6183	Camel	Kenya	Marsabit	Balesa / North Horr District	2013	unknown	unknown	Ear swab	Ear inflammation	Ear infection
S. schleiferi	IVB6184	Camel	Kenya	Marsabit	Balesa / North Horr District	2013	unknown	unknown	Nasal Swab	Rhinitis	Respiratory Infection
S. simulans	IVB6174	Camel	Kenya	Marsabit	Balesa / North Horr District	2013	unknown	unknown	Swab	Tick bite lesion	Wound infection
S. simulans	IVB6179	Camel	Kenya	Marsabit	Balesa / North Horr District	2013	unknown	Calf	Swab	Tick bite lesion perianal	Wound infection
S. simulans	IVB6188	Camel	Somalia	Somaliland	Ahmed Aidiit Mohamed	2013	female	Adult	Milk	Intramammary infection	Intramammary infection
S. simulans	IVB6189	Camel	Somalia	Somaliland	Ahmed Aidiit Mohamed	2013	female	Adult	Milk	Intramammary infection	Intramammary infection
S. simulans	IVB6192	Camel	Somalia	Somaliland	Abdillahi Hirsi Warsame	2013	female	Adult	Milk	Intramammary infection	Intramammary infection
S. simulans	IVB6193	Camel	Somalia	Somaliland	Ahmed Aidiit Mohamed	2013	female	Adult	Milk	Intramammary infection	Intramammary infection
S. simulans	IVB6207	Camel	Somalia	Somaliland	Ali Ibrahim Derie	2013	female	Adult	Milk	Intramammary infection	Intramammary infection
S. simulans	IVB6209	Camel	Somalia	Somaliland	Mohamed Jama Muse	2013	female	Adult	Milk	Intramammary infection	Intramammary infection
S. simulans	IVB6241	Camel	Kenya	Laikipia	Chris Field ranch	unknown	female	Calf (3 months)	Pus swab	Elbow abscess	Wound infection
S. simulans	IVB6244	Camel	Kenya	unknown	unknown	2014	unknown	unknown	Nasal swab	unknown	unknown
S. simulans	IVB6251	Camel	Kenya	Samburu	unknown	2014	unknown	unknown	Ear swab	unknown	unknown
S.simulans-like	IVB6181	Camel	Kenya	Marsabit	Balesa / North Horr District	2013	unknown	unknown	Swab	Tick bite lesion perianal	Wound infection
S. ureilyticus	IVB6236	Camel	Kenya	Laikipia	Suyian ranch	2014	female	Calf	Nasal swab	Healthy	Not applicable

## Sheet: VITEK_Biochemistry
Species	Strain	D-AMYGDALIN	PHOSPHATIDYLINOSITOL PHOSPHOLIPASE C	D-XYLOSE	ARGININE DIHYDROLASE 1	BETA-GALACTOSIDASE	ALPHA-GLUCOSIDASE	Ala-Phe-Pro ARYLAMIDASE	CYCLODEXTRIN	L-Aspartate ARYLAMIDASE	BETA GALACTOPYRANOSIDASE	ALPHA-MANNOSIDASE	PHOSPHATASE	Leucine ARYLAMIDASE	L-Proline ARYLAMIDASE	BETA GLUCURONIDASE	ALPHA-GALACTOSIDASE	L-Pyrrolydonyl-ARYLAMIDASE	BETA-GLUCURONIDASE	Alanine ARYLAMIDASE	Tyrosine ARYLAMIDASE	D-SORBITOL	UREASE	POLYMIXIN B RESISTANCE	D-GALACTOSE	D-RIBOSE	L-LACTATE alkalinization	LACTOSE	N-ACETYL-D-GLUCOSAMINE	D-MALTOSE	BACITRACIN RESISTANCE	NOVOBIOCIN RESISTANCE	GROWTH IN 6.5% NaCl	D-MANNITOL	D-MANNOSE	METHYL-B-D-GLUCOPYRANOSIDE	PULLULAN	D-RAFFINOSE	O/129 RESISTANCE	SALICIN	SACCHAROSE	D-TREHALOSE	ARGININE DIHYDROLASE 2	OPTOCHIN RESISTANCE	ID VITEK	1. ID Maldi	2. ID Maldi
M. sciuri	IVB6216	-	-	-	+	-	-	-	-	-	-	-	-	+	-	-	-	-	-	-	+	-	-	-	-	+	+	-	-	-	-	+	+	+	+	-	-	-	+	-	+	-	-	+	S. vitulinus 91%	M. sciuri	M. sciuri 1.96
M. sciuri	IVB6217	+	-	-	+	-	+	-	-	-	-	-	+	-	-	-	-	-	-	-	-	+	-	-	-	+	+	-	+	+	+	+	+	+	+	+	-	-	+	+	+	+	-	+	M. sciuri 99%	M. sciuri	n.d.
M. sciuri	IVB6223	-	-	-	+	-	+	-	-	-	-	-	+	-	-	+	-	-	+	-	-	-	-	-	-	+	+	-	-	+	-	+	+	+	+	+	-	-	+	-	-	+	-	+	M. sciuri 98%	M. sciuri	n.d.
M. sciuri	IVB6224	-	-	-	+	-	+	-	-	-	-	-	+	-	-	+	-	-	+	-	-	-	-	-	-	+	+	-	-	+	-	+	+	+	+	-	-	-	+	-	-	+	-	+	M. sciuri 98%	M. sciuri	n.d.
M. sciuri	IVB6225	-	-	-	+	-	+	-	-	-	-	-	+	-	-	+	-	-	+	-	-	-	-	-	-	+	+	-	-	+	-	+	+	+	+	+	-	-	+	-	-	+	-	+	M. sciuri 98%	M. sciuri	n.d.
M. sciuri	IVB6228	-	-	-	+	-	+	-	-	-	-	-	+	-	-	+	-	-	+	-	-	-	-	-	-	+	+	-	-	+	-	+	+	+	+	+	-	-	-	-	-	+	-	+	M. sciuri 98%	M. sciuri	n.d.
M. sciuri	IVB6229	-	-	-	+	-	+	-	-	-	-	-	+	-	-	+	-	-	+	-	-	-	-	-	-	+	+	-	-	+	+	+	+	+	+	-	-	-	+	-	-	+	-	+	M. sciuri 98%	M. sciuri	n.d.
M. sciuri	IVB6230	+	-	-	+	-	+	-	-	-	-	-	+	-	-	-	-	-	+	-	-	+	-	-	-	+	+	-	+	+	+	+	+	+	+	+	-	-	-	+	+	+	-	+	M. sciuri 99%	M. sciuri	n.d.
M. sciuri	IVB6231	+	-	-	+	-	-	-	-	-	-	-	+	-	-	-	-	-	+	-	-	+	-	-	+	+	+	-	+	+	+	+	+	+	+	+	-	-	+	+	+	+	-	+	M. sciuri 99%	M. sciuri	n.d.
M. sciuri	IVB6255	+	-	-	+	-	-	-	-	-	-	-	+	-	-	-	-	-	+	-	-	+	-	-	-	+	+	-	+	+	+	+	+	+	+	+	-	-	+	+	+	+	-	+	M. sciuri 99%	M. sciuri	n.d.
S. agnetis	IVB6175	-	-	-	+	-	-	-	-	-	-	-	+	-	-	-	-	+	-	-	-	-	-	+	-	+	+	+	+	-	+	+	+	-	+	+	-	-	+	-	+	+	+	+	S. aureus/S. hromogenes/S. hyicus	S. agnetis	S. hyicus 2.16; S. chromogenes 1.78
S. agnetis	IVB6177	-	-	-	+	-	-	-	-	-	-	-	+	-	-	-	-	+	-	-	-	-	-	+	-	+	+	+	-	-	+	-	+	-	+	+	-	-	+	-	+	+	+	+	S. chromogenes 95%	S. agnetis	S. hyicus 2.18; S. chromogenes 1.74
S. agnetis	IVB6186	-	-	-	+	+	-	-	-	-	-	-	+	-	-	-	-	+	-	+	-	-	-	+	+	+	+	+	-	-	+	-	+	-	-	+	-	-	+	-	+	+	+	+	S. chromogenes/S. hyicus/S. pseudintermedius	S. agnetis	S. hyicus 2.2; S. chromogenes 1.90
S. agnetis	IVB6187	-	-	-	+	+	-	-	-	-	-	-	+	-	-	-	-	+	-	-	-	-	-	+	-	+	+	+	-	-	+	-	+	-	-	+	-	-	+	-	+	+	+	+	S. chromogenes/S. hyicus/S. aureus	S. agnetis	S. hyicus 2.17; S. chromogenes 1.94
S. agnetis	IVB6197	-	-	-	+	-	-	-	-	-	-	-	+	-	-	-	-	+	-	-	-	-	-	+	-	+	+	-	+	-	+	+	+	-	+	+	-	-	+	-	+	+	-	+	S. hyicus 91%	S. agnetis	n.d.
S. agnetis	IVB6212	-	-	-	+	-	-	-	-	-	-	-	+	-	-	-	-	-	+	-	-	-	-	+	-	+	+	-	-	-	+	-	+	-	+	+	-	-	+	-	+	+	-	+	S. hyicus 99%	S. epidermidis	S. hyicus
S. arlettae	IVB6234	-	-	-	-	-	+	-	-	-	-	-	-	-	-	-	-	-	+	-	-	-	-	-	-	+	+	+	-	+	-	+	+	+	-	-	-	-	+	-	+	+	-	+	S. arlettae 99%	S. arlettae	n.d.
S. arlettae	IVB6235	-	-	-	-	-	+	-	-	-	-	-	-	-	-	+	-	+	+	-	-	-	-	-	+	+	+	+	-	+	-	+	+	+	-	-	-	-	+	-	+	+	-	+	S. arlettae 96%	S. arlettae	n.d.
S. aureus	IVB6154	-	-	-	+	+	-	-	-	-	-	-	+	-	-	-	-	+	-	-	-	-	-	+	+	+	+	+	-	-	+	-	+	-	+	-	-	-	+	-	-	+	+	+	unidentified	S. aureus	S. aureus
S. aureus	IVB6155	-	-	-	+	-	+	-	-	-	-	-	+	-	-	-	-	+	-	-	-	-	-	+	+	+	+	-	+	+	+	-	+	+	+	+	-	-	+	-	+	+	+	+	S. aureus 99%	S. aureus	n.d.
S. aureus	IVB6156	-	-	-	+	+	-	-	-	-	-	-	+	-	-	-	-	+	-	-	-	-	-	+	-	+	+	-	-	+	+	-	+	+	+	+	-	-	-	-	+	-	-	+	S. aureus 99%	S. aureus	n.d.
S. aureus	IVB6157	-	-	-	+	-	+	-	-	-	-	+	+	-	-	-	-	+	-	-	-	-	-	+	+	+	+	-	+	+	+	-	+	+	+	+	-	-	+	-	+	+	-	+	S. aureus 95%	S. aureus	n.d.
S. aureus	IVB6158	-	-	-	+	-	+	-	-	-	-	-	+	-	-	-	-	+	-	-	-	-	-	+	-	+	+	-	-	+	+	-	+	+	+	+	-	-	+	-	+	+	-	+	S. aureus 99%	S. aureus	n.d.
S. aureus	IVB6159	-	-	-	+	-	+	-	-	-	-	-	+	-	-	-	-	+	-	-	-	-	-	+	-	+	+	-	-	+	+	-	+	+	+	+	-	-	+	-	+	+	-	+	S. aureus 99%	S. aureus	n.d.
S. aureus	IVB6163	-	-	-	+	-	-	-	-	-	-	-	+	-	-	-	-	+	-	-	-	-	-	+	+	-	+	-	+	-	+	-	+	+	+	-	-	-	+	-	+	-	+	+	S. aureus 99%	S. aureus	n.d.
S. aureus	IVB6164	-	-	-	+	-	-	-	-	-	-	-	+	-	-	-	-	+	-	-	-	-	-	+	+	-	+	-	+	+	+	-	+	+	+	+	-	-	+	-	+	+	+	+	S. aureus 99%	S. aureus	n.d.
S. aureus	IVB6165	-	-	-	+	-	-	-	-	-	-	-	+	-	-	-	-	+	-	-	-	-	-	+	+	+	+	-	+	+	+	-	+	+	+	+	-	-	+	-	+	+	-	+	S. aureus 99%	S. aureus	n.d.
S. aureus	IVB6166	-	-	-	+	-	+	-	-	-	-	+	+	-	-	-	-	+	-	-	-	-	-	+	+	+	-	-	+	+	+	-	+	+	+	-	-	-	+	-	+	+	+	+	S. aureus 95%	S. aureus	n.d.
S. aureus	IVB6167	-	-	-	+	-	+	-	-	-	-	+	+	-	-	-	-	+	-	-	-	-	-	+	+	+	-	-	+	+	+	-	+	+	+	-	-	-	+	-	+	+	-	+	S. aureus 95%	S. aureus	n.d.
S. aureus	IVB6168	-	-	-	+	-	+		-	-	-	-	+	-	-	-	-	+	-	-	-	-	-	+	-	+	+	-	+	+	+	-	+	+	+	+	-	-	+	-	+	+	-	+	S. aureus 99%	S. aureus	n.d.
S. aureus	IVB6169	-	-	-	+	-	+	-	-	-	-	+	+	-	-	-	-	+	-	-	-	-	-	+	+	+	+	-	+	+	+	-	+	+	+	-	-	-	+	-	+	+	-	+	S. aureus 95%	S. aureus	n.d.
S. aureus	IVB6170	-	-	-	+	-	-	-	-	-	-	-	+	-	-	-	-	-	-	-	-	-	-	+	+	+	+	+	+	+	+	-	+	-	+	-	-	-	+	-	+	+	-	+	S. hyicus/S. pseudintermedius	S. aureus	S. aureus
S. aureus	IVB6171	-	-	-	+	-	-	-	-	-	-	-	+	-	-	-	-	+	-	-	-	-	+	+	-	+	+	-	+	+	-	-	+	-	+	+	-	-	+	-	-	-	-	+	S. schleiferi 89%	S. aureus	S. aureus
S. aureus	IVB6172	-	-	-	+	+	+	-	-	-	-	-	+	-	-	-	-	+	-	-	-	-	-	+	+	+	+	+	+	+	+	-	+	-	+	-	-	-	+	-	+	+	-	+	S. pseudintermedius 95%	S. aureus	S. aureus
S. aureus	IVB6173	-	-	-	+	-	-	-	-	-	-	-	+	-	-	-	-	+	-	-	-	-	-	+	+	+	+	-	+	+	+	-	+	+	+	+	-	-	+	-	+	+	-	+	S. aureus 99%	S. aureus	n.d.
S. aureus	IVB6185	-	-	-	+	-	-	-	-	-	-	-	+	-	-	-	-	+	-	-	-	-	-	+	+	-	+	-	+	-	+	-	+	+	+	+	-	-	+	-	+	+	+	+	S. aureus 99%	S. aureus	n.d.
S. aureus	IVB6191	-	-	-	+	-	+	-	-	-	-	-	+	-	-	-	-	+	-	-	-	-	-	+	-	+	+	+	+	+	+	-	+	-	+	-	-	-	+	-	+	+	+	+	S. aureus/S. pseudintermedius	S. aureus	n.d.
S. aureus	IVB6195	-	-	-	+	-	+	-	-	-	-	-	+	-	-	-	-	+	-	-	-	-	-	+	-	+	+	-	-	+	+	-	+	+	+	+	-	-	+	-	+	+	-	+	S. aureus 99%	S. aureus	n.d.
S. aureus	IVB6196	-	-	-	+	-	-	-	-	-	-	-	+	-	-	-	-	+	-	-	-	-	-	+	+	-	+	+	+	+	+	-	+	+	+	-	-	-	+	-	+	-	+	+	S. aureus 99%	S. aureus	n.d.
S. aureus	IVB6201	-	-	-	+	-	+	-	-	-	-	-	+	-	-	-	-	+	-	-	-	-	-	+	+	+	+	+	+	+	+	-	+	-	+	-	-	-	+	-	+	+	+	+	S. aureus/S. pseudintermedius	S. aureus	n.d.
S. aureus	IVB6202	-	-	-	+	+	+	-	-	-	-	-	+	-	-	-	-	+	-	-	-	-	-	+	+	+	+	+	+	+	+	-	+	-	-	-	-	-	+	-	+	+	-	+	S. aureus 97%	S. aureus	n.d.
S. aureus	IVB6215	-	-	-	+	-	+	-	-	-	-	+	+	-	-	-	-	+	-	-	-	-	-	+	+	+	+	-	+	+	+	-	+	+	+	+	-	-	+	-	+	+	+	+	S. aureus 95%	S. aureus	n.d.
S. aureus	IVB6221	-	-	-	+	-	-	-	-	-	-	-	+	-	-	-	-	+	-	-	-	-	-	+	+	+	+	-	+	+	+	-	+	+	+	+	-	-	+	-	+	+	-	+	S. aureus 99%	S. aureus	n.d.
S. aureus	IVB6232	-	-	-	+	-	-	-	-	-	-	-	+	-	-	-	-	+	-	-	-	-	-	+	+	-	+	-	+	+	+	+	+	+	+	+	-	-	+	-	+	+	+	+	S. aureus 95%	S. aureus	n.d.
S. aureus	IVB6239	-	-	-	+	-	-	-	-	-	-	-	+	-	-	-	-	-	-	-	-	-	-	+	+	+	+	+	+	+	+	-	+	-	+	-	-	-	-	-	+	+	-	+	low discrimination S. hyicus/S. pseudintermedius	S. aureus	S. aureus 2.45
S. aureus	IVB6242	-	-	-	+	-	-	-	-	-	-	-	+	-	-	-	-	+	-	-	-	-	-	+	+	-	+	-	+	+	+	-	+	+	+	-	-	-	+	-	+	-	+	+	S. aureus 99%	S. aureus	n.d.
S. aureus	IVB6243	-	-	-	+	-	-	-	-	-	-	-	+	-	-	-	-	+	-	-	-	-	-	+	+	-	+	-	+	+	+	-	+	+	+	-	-	-	+	-	+	-	+	+	S. aureus 99%	S. aureus	n.d.
S. aureus	IVB6248	-	-	-	+	-	-	-	-	-	-	-	+	-	-	-	-	+	-	-	-	-	-	+	+	+	+	-	+	+	+	-	+	+	+	+	-	-	+	-	+	-	-	+	S. aureus 99%	S. aureus	n.d.
S. aureus	IVB6249	-	-	-	+	-	+	-	-	-	-	+	+	-	-	-	-	+	-	-	-	-	-	+	+	-	+	-	+	+	+	-	+	+	+	+	-	-	+	-	+	+	-	+	S. aureus 95%	S. aureus	n.d.
S. aureus	IVB6250	-	-	-	+	-	+	-	-	-	-	+	+	-	-	-	-	+	-	-	-	-	-	+	+	+	+	-	+	+	+	-	+	+	+	+	-	-	+	-	+	+	-	+	S. aureus 95%	S. aureus	n.d.
S. aureus	IVB6252	-	-	-	+	-	-	-	-	-	-	-	+	-	-	-	-	+	-	-	-	-	-	+	+	-	+	-	+	+	+	-	+	+	+	+	-	-	+	-	+	-	-	+	S. aureus 99%	S. aureus	n.d.
S. chromogenes	IVB6199	-	-	-	+	-	+	-	-	-	-	-	-	-	-	-	-	-	-	-	-	-	+	-	-	+	+	-	-	+	-	-	+	-	-	-	-	-	+	-	-	+	-	+	S. warneri/S. hominis/S. pasteuri	S. chromogenes	S. chromogenes
S. chromogenes	IVB6200	-	-	-	+	-	-	-	-	-	-	-	+	-	-	-	-	-	+	-	-	-	+	-	-	+	+	+	-	-	-	-	+	-	-	-	-	-	+	-	-	+	-	+	S. warneri/S. chromogenes	S. chromogenes	S. chromogenes
S. delphini	IVB6190	-	-	-	+	+	+	-	-	-	-	-	+	+	-	-	-	+	-	+	-	-	-	+	+	+	+	-	+	+	+	-	+	-	+	+	-	-	+	-	-	+	-	+	S. pseudintermedius 95%	S. delphini	S. delphini
S. delphini	IVB6219	-	-	+	+	+	-	-	-	-	-	-	+	+	-	-	-	+	-	-	-	+	-	-	+	+	+	-	+	-	-	-	+	+	+	-	-	-	+	-	+	+	-	+	unidentified	(S. intermedius)	S. delphini 1.85
S. delphini	IVB6220	-	-	+	+	-	-	-	-	-	-	-	+	+	-	-	-	+	-	-	-	+	-	-	+	+	+	-	+	+	-	-	+	+	+	-	-	-	+	-	+	+	-	+	unidentified (S. delphini not in VITEK database)	S. delphini	n.d.
S. delphini	IVB6222	-	-	-	+	+	-	-	-	-	-	-	+	+	-	-	-	+	-	-	-	-	-	-	+	+	+	-	+	-	-	-	+	-	+	-	-	-	+	-	+	+	-	+	S. schleiferi 92% (S. delphini not in VITEK database)	S. delphini	n.d.
S. delphini	IVB6226	-	-	-	+	+	-	-	-	-	-	-	+	+	-	-	-	+	-	-	-	+	-	-	+	+	+	-	+	+	-	-	+	+	+	-	-	-	+	-	+	+	-	+	unidentified (S.delphini not in VITEK database)	S. delphini	n.d.
S. delphini	IVB6245	-	-	-	+	+	+	-	-	-	-	-	+	+	-	-	-	+	-	-	-	-	-	+	+	+	+	-	+	+	+	-	+	+	+	+	-	-	+	-	+	+	-	+	S. aureus 96% (S.delphini not in VITEK database)	S. delphini	n.d.
S. epidermidis	IVB6194	-	-	-	+	-	-	-	-	-	-	-	+	-	-	-	-	-	-	-	-	-	+	+	+	-	+	+	-	+	-	-	+	-	-	-	-	-	+	-	+	-	-	+	S. epidermidis 99%	S. epidermidis	n.d.
S. epidermidis	IVB6208	-	-	-	+	-	-	-	-	-	-	-	+	-	-	-	-	-	-	-	-	-	+	+	+	-	+	+	-	+	+	-	+	-	-	-	-	-	+	-	+	-	-	+	S. epidermidis 99%	S. epidermidis	n.d.
S. epidermidis	IVB6210	-	-	-	+	-	-	-	-	-	-	-	+	-	-	-	-	-	-	-	-	-	+	+	+	-	+	+	-	+	+	-	+	-	-	-	-	-	+	-	+	-	-	+	S. epidermidis 99%	S. epidermidis	n.d.
S. epidermidis	IVB6213	-	-	-	+	+	-	-	-	-	-	-	+	-	-	-	-	-	-	-	-	-	-	+	+	-	+	+	-	+	-	-	+	-	-	-	-	-	+	-	+	-	+	+	S. epidermidis 94%	S. epidermidis	n.d.
S. epidermidis	IVB6256	-	-	-	+	+	-	-	-	-	-	-	+	-	-	-	-	-	-	-	-	-	+	-	+	-	+	+	-	+	-	-	+	-	-	-	-	-	+	-	+	-	-	+	S. epidermidis 99%	S. epidermidis	n.d.
S. felis	IVB6254	-	-	-	+	-	-	-	-	-	-	-	+	-	-	-	-	+	-	+	-	-	+	-	-	+	+	-	-	-	-	-	+	-	-	-	-	-	+	-	-	+	-	+	low descrimination S. chromogenes/S. cohnii/S. warneri	S. felis	S. felis 2.2
S. hominis	IVB6247	-	-	-	+	+	-	-	-	-	-	-	-	-	-	-	-	+	-	-	-	-	+	-	+	-	+	+	+	+	-	-	+	+	-	-	-	-	+	-	-	-	-	+	low discrimination S. hominis/S. saprophyticus	S. hominis	n.d.
S. muscae-like	IVB6214	-	-	+	+	-	-	-	-	-	-	-	-	-	-	-	-	-	+	-	-	-	-	-	-	-	-	-	+	-	-	-	+	-	-	+	-	-	+	-	+	+	-	+	unidentified	S. muscae	n.d.
S. muscae-like	IVB6218	-	-	+	-	-	-	-	-	-	-	-	+	-	-	-	-	-	-	-	-	-	-	-	-	-	-	-	-	-	-	-	+	+	-	+	-	-	+	-	+	+	-	+	S. vitulinus 90% (S. muscae not in VITEK database)	S. muscae	n.d.
S. muscae-like	IVB6227	-	-	-	+	-	-	-	-	-	-	-	-	-	-	-	-	-	-	-	-	-	-	-	-	-	-	-	+	-	-	-	+	-	-	+	-	-	+	-	+	+	-	+	S. chromogenes 91% (S. muscae not in VITEK database	S. muscae	n.d.
S. muscae-like	IVB6233	-	-	-	+	-	-	-	-	-	-	-	-	-	-	-	-	+	-	-	-	-	-	-	-	-	+	-	+	-	-	-	+	-	-	+	-	-	-	-	+	+	-	+	low discrimination S. warneri/K. kristinae (S. muscae not in VITEK database)	S. muscae	n.d.
S. muscae-like	IVB6238	-	-	-	-	-	-	-	-	-	-	-	-	-	-	-	-	-	-	-	-	-	-	-	-	-	-	-	-	-	-	-	+	-	-	+	-	-	-	-	-	-	-	+	Leuconostoc mesenteroides 95%	S. muscae	S. muscae 1.9
S. muscae-like	IVB6240	-	-	-	+	-	-	-	-	-	-	-	+	-	-	-	-	-	-	+	-	-	-	-	-	-	-	-	-	-	-	-	+	+	-	-	-	-	+	-	+	+	-	+	S. chromogenes 95% (S. muscae not in VITEK database)	S. muscae	n.d.
S. muscae-like	IVB6246	-	-	-	-	-	-	-	-	-	-	-	-	-	-	-	-	-	-	+	-	+	-	-	-	-	-	-	-	-	-	-	+	+	-	-	-	-	+	-	+	+	-	+	S. vitulinus 85% (S. muscae not in VITEK database)	S. muscae	n.d.
S. pasteuri	IVB6198	-	-	-	+	-	+	-	-	-	-	-	-	-	-	-	-	+	+	-	-	-	+	-	-	-	+	-	-	+	-	+	+	+	-	+	-	-	+	-	+	+	+	+	S. pasteuri 93%	S. pasteuri	n.d.
S. schleiferi	IVB6176	-	-	-	+	+	-	-	-	-	-	-	-	-	-	-	-	+	-	-	-	-	-	+	+	+	+	-	-	-	+	-	+	-	+	-	-	-	+	-	-	+	+	+	S. caprae 93%	S. schleiferi	S. schleiferi
S. schleiferi	IVB6180	-	-	-	+	+	-	-	-	-	-	-	+	-	-	-	-	+	-	-	-	-	-	+	-	+	+	-	+	-	+	-	+	-	+	-	-	-	+	-	-	+	+	+	S. carnosus 95%	S. schleiferi	S. schleiferi
S. schleiferi	IVB6183	-	-	-	+	+	+	-	-	-	-	-	+	-	-	-	-	+	-	-	-	-	-	+	+	+	+	-	+	-	+	-	+	-	+	-	-	-	+	-	-	+	+	+	S. aureus 98%	S. schleiferi
S. schleiferi	IVB6184	-	-	-	+	+	+	-	-	-	-	-	+	-	-	-	-	+	-	-	-	-	-	-	+	+	+	-	-	-	+	-	+	-	+	-	-	-	+	-	-	+	+	+	S. schleiferi 98%	S. schleiferi
S. simulans	IVB6174	-	-	-	+	+	-	-	-	-	-	-	-	-	-	-	-	+	+	-	-	-	-	+	-	+	+	+	+	-	+	-	+	-	+	-	-	-	+	-	-	+	+	+	S. simulans/S. carnosus	S. simulans	S. simulans
S. simulans	IVB6179	-	-	-	+	-	-	-	-	-	-	-	-	-	-	-	-	+	-	-	-	-	+	+	-	-	+	+	+	-	+	+	+	-	-	-	-	-	+	-	+	+	+	+	S. simulans 87%	S. simulans	n.d.
S. simulans	IVB6188	-	-	-	+	+	+	-	-	-	-	-	-	-	-	-	-	+	-	-	+	-	+	-	-	-	+	+	+	+	+	+	+	-	+	-	-	-	+	-	-	+	+	+	unidentified	S. simulans	S. simulans 2.3
S. simulans	IVB6189	-	-	-	+	+	+	-	-	-	-	-	-	-	-	-	-	+	-	-	+	-	+	-	-	+	+	+	+	+	+	-	+	-	+	-	-	-	+	-	+	+	+	+	S. simulans 93%	S. simulans
S. simulans	IVB6192	-	-	-	+	+	-	-	-	-	-	-	-	-	-	-	-	+	+	-	-	-	+	-	-	+	+	+	+	-	+	-	+	+	-	-	-	-	+	-	+	+	+	+	S. simulans 99%	S. simulans	n.d.
S. simulans	IVB6193	-	-	-	+	+	-	-	-	-	-	-	-	-	-	-	-	+	+	-	-	-	+	-	-	+	-	+	+	-	+	+	+	+	+	-	-	-	+	-	+	+	+	+	S. simulans 95%	S. simulans	n.d.
S. simulans	IVB6207	-	-	-	+	+	-	-	-	-	-	-	-	-	-	-	-	+	+	-	-	-	+	+	+	+	+	+	+	-	+	+	+	-	+	-	-	-	+	-	+	+	+	+	S. simulans 86%	S. simulans	S. simulans
S. simulans	IVB6209	-	-	-	+	+	-	-	-	-	-	-	+	-	-	-	+	+	-	-	-	-	+	+	+	-	-	+	+	-	+	-	+	-	-	-	-	-	+	-	+	+	+	+	S. aureus 86%	S. simulans	S. simulans
S. simulans	IVB6241	-	-	-	+	+	+	-	-	-	-	-	-	-	-	-	-	+	-	-	+	-	+	-	-	+	+	+	+	-	+	+	+	-	+	-	-	-	+	-	+	+	+	+	S. simulans 88%	S. simulans	n.d.
S. simulans	IVB6244	-	-	-	+	-	-	-	-	-	-	-	-	-	-	-	-	+	-	-	-	-	-	-	-	-	+	-	+	-	+	-	+	+	-	-	-	-	+	-	+	+	+	+	low discrimination (S. simulans/S. haemolyticus)	S. simulans	S. simulans 2.14
S. simulans	IVB6251	-	-	-	+	-	-	-	-	-	-	-	-	-	-	-	-	+	+	-	+	-	+	-	-	-	+	+	+	-	+	-	+	+	-	-	-	-	+	-	+	+	+	+	S. simulans 95%	S. simulans	n.d.
S. simulans-like	IVB6181	-	-	-	+	+	-	-	-	-	-	-	-	-	-	-	-	+	-	-	-	-	-	-	-	+	+	+	+	-	+	-	+	-	-	-	-	-	+	-	-	+	+	+	S. simulans 94%	S. simulans-like	n.d.
S. ureilyticus	IVB6236	-	-	-	+	+	-	-	-	-	-	-	-	-	-	+	-	+	+	-	-	-	+	-	-	-	+	+	-	+	-	+	+	+	+	-	-	-	+	-	-	+	-	+	S. cohnii urealyticus	S. cohnii	n.d.

## Sheet: VITEK_Resistance
Species	Strain	Benzylpenicillin	Oxacillin	Cefovecin	Ceftiofur	Gentamicin	Kanamycin	Neomycin	Enrofloxacin	Marbofloxacin	Erythromycin	Clindamycin	Doxycyclin	Tetracyclin	Nitrofurantoin	Chloramphenicol	Trimethoprim/Sulfamethoxazol	Inducible Clindamycin R	Cefoxitin-Screen
M. sciuri	IVB6216	0.03	0.5	0.5	0.5	0.5	4	2	0.5	0.5	0.25	0.25	0.5	1	16	8	10	neg	neg
M. sciuri	IVB6217	0.12	2	8	2	0.5	4	2	0.5	0.5	0.5	0.5	0.5	1	16	4	10	neg	neg
M. sciuri	IVB6223	0.12	0.5	1	1	0.5	4	2	0.5	0.5	0.25	0.5	0.5	2	16	4	10	neg	neg
M. sciuri	IVB6224	0.12	1	1	1	0.5	4	2	0.5	0.5	0.25	0.5	0.5	1	16	4	10	neg	neg
M. sciuri	IVB6225	0.06	0.5	1	1	0.5	4	2	0.5	1	0.5	0.5	0.5	1	16	8	10	neg	neg
M. sciuri	IVB6228	0.12	0.5	1	1	0.5	4	2	0.5	0.5	0.25	0.5	0.5	1	16	4	10	neg	neg
M. sciuri	IVB6229	0.12	1	1	1	0.5	4	2	0.5	1	0.5	0.5	0.5	1	16	8	10	neg	neg
M. sciuri	IVB6230	0.12	1	8	2	0.5	4	2	0.5	1	0.5	0.5	0.5	1	16	4	10	neg	neg
M. sciuri	IVB6231	0.12	2	2	1	0.5	4	2	0.5	1	0.5	0.5	0.5	1	16	8	10	neg	neg
M. sciuri	IVB6255	0.12	1	8	1	0.5	4	2	0.5	1	0.25	0.5	0.5	1	16	4	10	neg	neg
S. agnetis	IVB6175	0.03	0.5	2	1	0.5	4	2	0.5	0.5	0.25	0.25	0.5	1	16	8	10	neg	neg
S. agnetis	IVB6177	0.03	0.5	2	1	0.5	4	2	0.5	0.5	0.25	0.25	0.5	1	16	8	10	neg	neg
S. agnetis	IVB6186	0.03	0.25	1	1	0.5	4	2	0.5	0.5	0.25	0.5	0.5	1	16	8	10	neg	neg
S. agnetis	IVB6187	0.03	0.25	1	1	0.5	4	2	0.5	0.5	0.25	0.25	0.5	1	16	4	10	neg	neg
S. agnetis	IVB6197	0.06	1	1	1	0.5	4	2	0.5	0.5	0.25	0.25	0.5	1	16	4	10	neg	neg
S. agnetis	IVB6212	0.03	0.25	1	1	0.5	4	2	0.5	0.5	0.25	0.25	0.5	1	16	8	10	neg	neg
S. arlettae	IVB6234	0.5	0.5	2	1	0.5	4	2	0.5	1	8	0.5	0.5	1	16	8	10	neg	neg
S. arlettae	IVB6235	0.5	2	4	1	0.5	4	2	0.5	1	8	4	0.5	1	16	8	10	neg	neg
S. aureus	IVB6154	0.03	0.25	0.5	1	0.5	4	2	0.5	0.5	0.25	0.25	0.5	1	16	4	10	neg	neg
S. aureus	IVB6155	0.03	0.25	1	1	0.5	4	2	0.5	0.5	0.25	0.25	0.5	1	32	4	10	neg	neg
S. aureus	IVB6156	0.03	0.5	1	1	0.5	4	2	0.5	0.5	0.25	0.25	0.5	1	16	8	10	neg	neg
S. aureus	IVB6157	0.06	0.25	1	1	0.5	4	2	0.5	0.5	0.25	0.25	2	16	16	8	10	neg	neg
S. aureus	IVB6158	0.12	0.5	2	1	0.5	4	2	0.5	0.5	0.25	0.25	0.5	1	16	8	10	neg	neg
S. aureus	IVB6159	0.12	0.5	2	1	0.5	4	2	0.5	0.5	0.25	0.25	0.5	1	16	8	10	neg	neg
S. aureus	IVB6163	0.12	0.5	1	1	0.5	4	2	0.5	0.5	0.25	0.25	0.5	1	16	4	10	neg	neg
S. aureus	IVB6164	0.12	0.5	2	1	0.5	4	2	0.5	0.5	0.25	0.25	0.5	1	16	4	10	neg	neg
S. aureus	IVB6165	0.06	0.5	2	1	0.5	4	2	0.5	0.5	0.25	0.25	0.5	1	16	4	10	neg	neg
S. aureus	IVB6166	0.06	0.25	1	1	0.5	4	2	0.5	0.5	0.25	0.25	0.5	1	32	4	10	neg	neg
S. aureus	IVB6167	0.06	0.25	1	1	0.5	4	2	0.5	0.5	0.25	0.25	0.5	1	16	4	10	neg	neg
S. aureus	IVB6168	0.12	0.5	2	1	0.5	4	2	0.5	0.5	0.25	0.25	0.5	1	16	4	10	neg	neg
S. aureus	IVB6169	0.06	0.25	1	1	0.5	4	2	0.5	0.5	0.25	0.25	0.5	1	32	4	10	neg	neg
S. aureus	IVB6170	0.03	0.25	0.5	1	0.5	4	2	0.5	0.5	0.25	0.25	0.5	1	16	4	10	neg	neg
S. aureus	IVB6171	0.06	0.25	0.5	1	0.5	4	2	0.5	0.5	0.25	0.25	0.5	1	16	4	10	neg	neg
S. aureus	IVB6172	0.25	1	2	1	0.5	4	2	0.5	0.5	0.25	0.25	0.5	1	16	8	10	neg	neg
S. aureus	IVB6173	0.06	0.5	2	1	0.5	4	2	0.5	0.5	0.25	0.25	0.5	1	16	4	10	neg	neg
S. aureus	IVB6185	0.06	0.5	1	1	0.5	4	2	0.5	0.5	0.25	0.25	0.5	1	16	4	10	neg	neg
S. aureus	IVB6191	0.06	0.5	2	1	0.5	4	2	0.5	0.5	0.25	0.25	0.5	1	16	4	10	neg	neg
S. aureus	IVB6195	0.12	0.5	2	1	0.5	4	2	0.5	0.5	0.25	0.25	0.5	1	16	8	10	neg	neg
S. aureus	IVB6196	0.06	0.5	1	1	0.5	4	2	0.5	0.5	0.25	0.25	0.5	1	16	8	10	neg	neg
S. aureus	IVB6201	0.12	0.5	2	1	0.5	4	2	0.5	0.5	0.25	0.25	0.5	1	32	8	10	neg	neg
S. aureus	IVB6202	0.06	0.5	1	1	0.5	4	2	0.5	0.5	0.25	0.25	0.5	1	16	8	10	neg	neg
S. aureus	IVB6215	0.12	0.5	1	1	0.5	4	2	0.5	0.5	0.25	0.25	2	16	16	4	10	neg	neg
S. aureus	IVB6221	0.12	0.5	2	1	0.5	4	2	0.5	0.5	0.25	0.25	0.5	1	16	8	10	neg	neg
S. aureus	IVB6232	0.12	0.5	2	1	0.5	4	2	0.5	0.5	0.25	0.25	4	16	16	4	1	neg	neg
S. aureus	IVB6239	0.03	0.25	0.5	0.5	0.5	4	2	0.5	0.5	0.25	0.25	0.5	1	16	4	10	neg	neg
S. aureus	IVB6242	0.06	0.5	1	1	0.5	4	2	0.5	0.5	0.25	0.25	0.5	16	16	4	10	neg	neg
S. aureus	IVB6243	0.06	0.5	1	1	0.5	4	2	0.5	0.5	0.25	0.25	0.5	16	16	4	10	neg	neg
S. aureus	IVB6248	0.06	0.5	2	1	0.5	4	2	0.5	0.5	0.25	0.25	2	16	16	4	10	neg	neg
S. aureus	IVB6249	0.06	0.5	2	1	0.5	4	2	0.5	0.5	0.25	0.25	2	16	16	4	10	neg	neg
S. aureus	IVB6250	0.06	0.25	2	1	0.5	4	2	0.5	0.5	0.25	0.25	2	16	16	4	10	neg	neg
S. aureus	IVB6252	0.12	0.5	2	1	0.5	4	2	0.5	0.5	0.25	0.25	0.5	1	16	4	10	neg	neg
S. chromogenes	IVB6199	0.03	0.25	1	1	0.5	4	2	0.5	0.5	0.5	0.5	0.5	1	16	8	10	neg	neg
S. chromogenes	IVB6200	0.5	0.5	4	1	0.5	4	2	0.5	0.5	0.5	0.12	0.5	1	16	8	10	neg	neg
S. delphini	IVB6190	0.03	0.25	0.5	0.5	0.5	4	2	0.5	0.5	0.25	0.25	0.5	1	16	4	10	neg	neg
S. delphini	IVB6219	0.03	0.25	0.5	0.5	0.5	4	2	0.5	0.5	0.5	0.25	0.5	1	16	8	10	neg	neg
S. delphini	IVB6220	0.03	0.25	0.5	0.5	0.5	4	2	0.5	0.5	0.5	0.25	0.5	1	16	8	10	neg	neg
S. delphini	IVB6222	0.03	0.25	0.5	0.5	0.5	4	2	0.5	0.5	0.25	0.25	0.5	1	16	4	10	neg	neg
S. delphini	IVB6226	0.03	0.25	0.5	0.5	0.5	4	2	0.5	0.5	0.5	0.25	0.5	1	16	8	10	neg	neg
S. delphini	IVB6245	0.03	0.25	0.5	1	0.5	4	2	0.5	0.5	0.25	0.25	2	16	16	8	10	neg	neg
S. epidermidis	IVB6194	0.5	0.25	0.5	1	0.5	4	2	0.5	0.5	0.25	0.5	2	16	16	4	320	neg	neg
S. epidermidis	IVB6208	0.5	4	8	2	0.5	4	2	0.5	0.5	0.25	0.25	4	16	16	4	80	neg	positiv
S. epidermidis	IVB6210	0.5	0.25	0.5	0.5	0.5	4	2	0.5	0.5	0.25	0.25	4	16	16	4	160	neg	neg
S. epidermidis	IVB6213	0.5	0.25	0.5	1	0.5	4	2	0.5	0.5	0.25	0.25	0.5	1	16	4	20	neg	neg
S. epidermidis	IVB6256	0.5	0.25	0.5	0.5	0.5	4	2	0.5	0.5	0.25	0.25	2	16	16	4	160	neg	neg
S. felis	IVB6254	0.03	0.25	0.5	1	0.5	4	2	0.5	0.5	0.25	0.25	0.5	1	16	4	10	neg	neg
S. hominis	IVB6247	0.5	0.25	1	1	4	32	2	0.5	0.5	8	0.25	0.5	1	16	8	10	neg	neg
S. muscae-like	IVB6214	0.03	0.25	1	1	0.5	4	2	0.5	0.5	0.25	0.25	0.5	1	16	8	10	neg	neg
S. muscae-like	IVB6218	0.03	0.25	0.5	0.5	0.5	4	2	0.5	0.5	0.25	0.25	0.5	1	16	8	10	neg	neg
S. muscae-like	IVB6227	0.03	0.25	0.5	0.5	0.5	4	2	0.5	0.5	0.5	0.25	0.5	1	16	8	10	neg	neg
S. muscae-like	IVB6233	0.03	0.25	0.5	0.5	0.5	4	2	0.5	0.5	0.25	0.25	0.5	1	16	4	10	neg	neg
S. muscae-like	IVB6238	0.03	0.25	0.5	0.5	0.5	4	2	0.5	0.5	0.25	0.25	0.5	1	16	4	10	neg	neg
S. muscae-like	IVB6240	0.03	0.25	0.5	0.5	0.5	4	2	0.5	0.5	0.25	0.25	0.5	1	16	4	10	neg	neg
S. muscae-like	IVB6246	0.03	0.25	0.5	0.5	0.5	4	2	0.5	0.5	0.25	0.25	0.5	1	16	8	10	neg	neg
S. pasteuri	IVB6198	0.5	0.5	1	1	0.5	4	2	0.5	0.5	0.25	0.25	2	16	16	4	10	neg	neg
S. schleiferi	IVB6176	0.03	0.25	0.5	0.5	0.5	4	2	0.5	0.5	0.25	0.25	0.5	1	16	4	10	neg	neg
S. schleiferi	IVB6180	0.03	0.25	0.5	0.5	0.5	4	2	0.5	0.5	0.25	0.25	0.5	1	16	4	10	neg	neg
S. schleiferi	IVB6183	0.03	0.25	0.5	0.5	0.5	4	2	0.5	0.5	0.25	0.25	0.5	1	16	8	10	neg	neg
S. schleiferi	IVB6184	0.03	0.25	0.5	0.5	0.5	4	2	0.5	0.5	0.25	0.25	0.5	1	16	4	10	neg	neg
S. simulans	IVB6174	0.03	0.25	2	1	0.5	4	2	0.5	0.5	0.25	0.25	0.5	1	16	4	10	neg	neg
S. simulans	IVB6179	0.03	0.25	1	1	0.5	4	2	0.5	0.5	0.25	0.25	0.5	1	16	4	10	neg	neg
S. simulans	IVB6188	0.03	0.25	1	1	0.5	4	2	0.5	0.5	0.25	0.25	0.5	1	16	4	10	neg	neg
S. simulans	IVB6189	0.03	0.25	1	1	0.5	4	2	0.5	0.5	0.25	0.25	0.5	1	16	4	10	neg	neg
S. simulans	IVB6192	0.03	0.25	2	1	0.5	4	2	0.5	0.5	0.25	0.25	0.5	1	16	4	10	neg	neg
S. simulans	IVB6193	0.06	0.25	2	2	0.5	4	2	0.5	0.5	0.25	0.5	0.5	1	16	4	10	neg	neg
S. simulans	IVB6207	0.06	0.5	1	1	0.5	4	2	0.5	0.5	0.5	0.25	0.5	1	16	8	10	neg	neg
S. simulans	IVB6209	0.03	0.25	1	1	0.5	4	2	0.5	0.5	0.25	0.25	0.5	1	16	4	10	neg	neg
S. simulans	IVB6241	0.06	0.25	2	1	0.5	4	2	0.5	0.5	0.25	0.25	2	16	16	4	10	neg	neg
S. simulans	IVB6244	0.06	0.25	1	1	0.5	4	2	0.5	0.5	0.25	0.25	0.5	1	16	4	10	neg	neg
S. simulans	IVB6251	0.03	0.25	1	1	0.5	4	2	0.5	0.5	0.25	0.12	0.5	1	16	4	10	neg	neg
S. simulans-like	IVB6181	0.03	0.25	1	1	0.5	4	2	0.5	0.5	0.25	0.25	0.5	1	16	4	10	neg	neg
S. ureilyticus	IVB6236	0.5	2	2	1	0.5	4	2	0.5	1	0.25	0.5	0.5	1	64	8	10	neg	neg

## Sheet: AST_MIC
																Minimal inhibitory concentration (MIC) mg/L
		beta-lactam antibiotics												aminoglycosides		fluoroquinolones			trimethoprim/sulfonamides			tetraycyclines	macrolides				lincosamides		Oxazolidinone	glycopeptides	streptogramin	rifamycine
Species	Strain	benzylpenicillin	ampicillin	amoxicillin/clavulanic acid (ratio 2:1)	oxacillin	cefoxitin	cefalothin (1. generation)	cefovecin (3. generation)	cefpodoxime (3. generation)	ceftiofur (3. generation)	cefoperazone (3. genration)	cefotaxime (3. generation)	cefquinome (4. generation)	gentamicin	streptomycin	ciprofloxacin	marbofloxacin	enrofloxacin	trimethoprim/sulfamethoxazole (ratio 1:19)	sulfamethoxazole	trimethoprim	tetracycline	tylosin tartrate	tilmicosin	tulathromycin	erythromycin	clindamycin	pirlimycin	linezolid	vancomycin	quinupristin/dalfopristin	rifampicin
M. sciuri	IVB6216	<=0.06	<=0.03	0.06/0.03	0.5	<=2	0.12	<=0.25	<=2	0.25	0.5	0.5	0.25	<=0.12	not tested	0.06	0.5	0.12	0.25/4.75	not tested	not tested	0.25	0.25	1	2	0.25	0.06	0.12	2	0.5	0.25	<=1
M. sciuri	IVB6217	0.25	0.25	0.25/0.12	1	<=2	0.5	4	8	2	4	4	1	<=0.12	not tested	0.25	1	0.25	0.12/2.38	not tested	not tested	0.25	1	1	8	0.25	0.5	0.5	2	0.5	2	<=1
M. sciuri	IVB6223	<=0.06	0.12	0.25/0.12	0.5	<=2	0.25	2	<=2	2	2	2	0.5	<=0.12	not tested	0.5	1	0.25	0.06/1.19	not tested	not tested	0.5	1	2	8	0.25	1	0.5	2	0.5	1	<=1
M. sciuri	IVB6224	<=0.06	0.12	0.25/0.12	0.5	<=2	0.25	1	4	1	2	2	0.5	<=0.12	not tested	0.5	1	0.25	0.06/1.19	not tested	not tested	0.25	1	2	8	0.25	0.5	0.5	2	0.5	1	<=1
M. sciuri	IVB6225	<=0.06	0.12	0.25/0.12	0.5	<=2	0.25	1	<=2	1	2	2	0.5	<=0.12	not tested	0.5	1	0.25	0.03/0.59	not tested	not tested	0.5	1	2	8	0.25	0.5	0.5	2	0.5	1	<=1
M. sciuri	IVB6228	0.12	0.12	0.25/0.12	0.5	4	0.25	2	<=2	1	2	2	0.5	<=0.12	not tested	0.5	2	0.25	0.03/0.59	not tested	not tested	0.5	2	2	8	0.25	0.5	0.5	2	0.5	1	<=1
M. sciuri	IVB6229	<=0.06	0.12	0.25/0.12	0.5	4	0.25	1	4	1	2	2	0.5	<=0.12	not tested	0.5	1	0.25	0.06/1.19	not tested	not tested	0.5	1	2	4	0.25	0.5	0.5	2	0.5	1	<=1
M. sciuri	IVB6230	0.25	0.25	0.25/0.12	1	4	0.5	4	8	2	4	4	1	<=0.12	not tested	1	1	0.5	0.12/2.38	not tested	not tested	0.5	2	1	8	0.25	1	1	2	1	2	<=1
M. sciuri	IVB6231	0.12	0.12	0.25/0.12	1	4	0.5	4	4	2	2	2	0.5	<=0.12	not tested	1	1	0.25	0.06/1.19	not tested	not tested	0.5	1	1	8	0.25	0.5	0.5	2	1	2	<=1
M. sciuri	IVB6255	0.5	0.25	0.25/0.12	1	4	0.5	4	4	2	4	8	1	<=0.12	not tested	1	1	0.5	0.25/4.75	not tested	not tested	0.5	1	1	8	0.25	1	1	2	1	2	<=1
S. chromogenes	IVB6200	0.25	0.25	0.25/0.12	0.5	<=2	0.25	2	<=2	1	2	2	2	<=0.12	not tested	0.12	1	0.12	0.12/2.38	not tested	not tested	<=0.12	4	2	8	0.5	0.25	0.25	2	1	1	<=1
S. delphini	IVB6245	<=0.06	<=0.03	0.06/0.03	0.12	<=2	<=0.06	<=0.25	<=2	0.25	0.5	0.5	0.25	<=0.12	not tested	0.12	1	0.12	0.12/2.38	not tested	not tested	32	2	2	8	0.5	0.12	0.5	1	1	0.5	<=1
S. simulans	IVB6179	<=0.06	0.06	0.12/0.06	0.25	<=2	0.25	0.5	<=2	0.5	1	1	0.5	<=0.12	not tested	0.12	0.5	0.06	0.12/2.38	not tested	not tested	0.5	1	0.5	2	0.12	0.12	0.25	1	1	0.5	<=1
S. simulans	IVB6241	<=0.06	0.12	0.12/0.06	0.25	<=2	0.5	1	<=2	2	2	4	0.5	<=0.12	128	0.25	1	0.12	0.25/4.75	not tested	not tested	32	2	2	4	0.25	0.25	1	2	0.5	0.5	<=1
S. aureus	IVB6157	<=0.06	0.12	0.12/0.06	0.25	<=2	0.12	1	<=2	0.5	2	2	0.5	0.25	not tested	0.25	1	0.12	0.03/0.59	not tested	not tested	64	2	1	4	0.5	0.12	1	4	0.5	0.5	<=1
S. aureus	IVB6191	<=0.06	0.12	0.25/0.12	0.5	4	0.25	1	4	1	2	4	0.5	0.25	not tested	0.25	1	0.12	0.06/1.19	not tested	not tested	32	1	1	4	0.5	0.12	0.5	4	0.5	0.5	<=1
S. aureus	IVB6215	<=0.06	0.06	0.12/0.06	0.12	4	0.25	1	<=2	1	2	2	0.5	0.25	not tested	0.5	1	0.12	0.03/0.59	not tested	not tested	32	2	1	4	0.5	0.25	2	4	1	1	<=1
S. aureus	IVB6232	<=0.06	0.12	0.12/0.06	0.25	4	0.25	1	<=2	1	2	2	0.5	0.25	not tested	0.25	1	0.12	0.03/0.59	not tested	not tested	32	2	1	8	0.5	0.12	1	2	1	0.5	<=1
S. aureus	IVB6242	0.12	0.12	0.25/0.12	0.25	4	0.25	1	<=2	1	2	2	1	0.5	not tested	0.5	2	0.12	0.06/1.19	not tested	not tested	8	2	1	8	0.5	0.12	1	4	1	0.5	<=1
S. aureus	IVB6243	<=0.06	0.12	0.25/0.12	0.5	4	0.25	1	<=2	1	2	2	1	0.25	not tested	0.5	0.5	0.12	0.06/1.19	not tested	not tested	8	2	1	8	0.5	0.25	1	4	1	0.5	<=1
S. aureus	IVB6248	<=0.06	0.12	0.12/0.06	0.25	4	0.25	1	<=2	1	2	2	0.5	0.25	not tested	0.25	0.5	0.12	0.06/1.19	not tested	not tested	32	1	1	4	0.25	0.12	0.5	2	1	0.25	<=1
S. aureus	IVB6249	<=0.06	0.06	0.12/0.06	0.12	<=2	0.12	1	<=2	0.5	2	2	0.5	0.25	not tested	0.5	1	0.12	0.03/0.59	not tested	not tested	64	2	1	4	0.5	0.12	1	4	0.5	0.5	<=1
S. aureus	IVB6250	<=0.06	0.06	0.12/0.06	0.12	<=2	0.12	1	<=2	0.5	2	2	0.5	<=0.12	not tested	0.5	0.5	0.12	0.03/0.59	not tested	not tested	64	2	1	4	0.5	0.5	1	4	0.5	1	<=1
S. epidermidis	IVB6208	8	2	0.5/0.25	1	4	0.5	2	4	2	2	4	1	<=0.12	not tested	0.25	1	0.25	16/304	not tested	not tested	32	1	1	4	0.5	0.12	0.25	1	2	0.25	<=1
S. epidermidis	IVB6194	1	0.25	0.25/0.12	0.12	<=2	0.12	<=0.25	<=2	0.25	1	1	0.25	0.25	not tested	0.12	0.5	0.12	8/152	not tested	not tested	32	1	2	2	0.12	0.12	0.25	1	2	0.25	<=1
S. epidermidis	IVB6213	0.25	0.25	0.25/0.12	0.25	<=2	0.12	<=0.25	<=2	0.5	1	1	0.5	0.25	not tested	0.25	0.5	0.12	2/38	not tested	not tested	0.25	1	1	2	0.12	0.12	0.25	0.5	1	0.25	<=1
S. epidermidis	IVB6210	1	0.25	0.25/0.12	0.25	<=2	0.12	<=0.25	<=2	0.25	1	0.5	0.25	<=0.12	not tested	0.25	1	0.12	8/152	128	>16	64	1	1	2	0.25	0.06	0.5	1	2	0.25	<=1
S. epidermidis	IVB6256	1	0.25	0.25/0.12	0.12	<=2	0.12	<=0.25	<=2	0.25	1	1	0.25	0.25	not tested	0.25	1	0.12	16/304	not tested	not tested	32	1	1	2	0.25	0.12	0.25	2	2	0.25	<=1
S. hominis	IVB6247	>8	4	0.25/0.12	0.12	4	0.12	1	<=2	0.5	4	2	0.25	8	not tested	0.25	0.5	0.12	0.06/1.19	not tested	not tested	0.25	1	1	4	>32	0.06	0.25	1	1	0.25	<=1
S. pasteuri	IVB6198	1	1	0.5/0.25	0.5	<=2	0.5	0.5	<=2	1	2	2	0.5	<=0.12	not tested	0.12	1	0.25	0.03/0.59	not tested	not tested	32	1	1	2	0.25	0.06	0.12	1	0.5	0.5	<=1
S. arlettae	IVB6234	0.25	0.25	0.5/0.25	0.5	<=2	0.5	0.5	<=2	2	4	2	0.5	<=0.12	not tested	0.25	1	0.25	1/19	not tested	not tested	0.5	4	16	8	>32	0.5	1	1	1	1	<=1
S. arlettae	IVB6235	0.5	0.5	0.5/0.25	0.5	<=2	0.5	1	<=2	2	4	4	0.5	<=0.12	not tested	0.25	0.5	0.25	0.12/2.38	not tested	not tested	0.5	4	8	4	>32	1	1	2	1	2	<=1
S. ureilyticus	IVB6236	0.25	0.25	0.5/0.25	1	4	1	1	4	1	2	4	0.5	<=0.12	not tested	0.5	2	0.5	0.03/0.59	not tested	not tested	<=0.12	2	1	1	0.25	0.25	0.25	1	1	1	<=1

## Sheet: ResFinder
Species	Strain	Gene_location	ARG_name	ARG_accession	ARG_start_GenomicCoordinate	ARG_end_GenomicCoordinate	Prophage_start_GenomicCoordinate	Prophage_end_GenomicCoordinate	ARG_Prophage_overlapLength
M. sciuri	IVB6216	chromosome	salA	KC693025	1321860	1323485	NA	NA	0
M. sciuri	IVB6217	chromosome	blaZ	AKGL01000044	94951	95703	NA	NA	0
M. sciuri	IVB6217	chromosome	mecA1	AB547234	257734	259734	NA	NA	0
M. sciuri	IVB6217	chromosome	salA	KC693025	1396804	1398429	NA	NA	0
M. sciuri	IVB6217	chromosome	mphC	AB013298	2503523	2504364	NA	NA	0
M. sciuri	IVB6223	chromosome	salA	KC693025	1283506	1285131	NA	NA	0
M. sciuri	IVB6224	chromosome	salA	KC693025	1283886	1285511	NA	NA	0
M. sciuri	IVB6225	chromosome	salA	KC693025	1283886	1285511	NA	NA	0
M. sciuri	IVB6228	chromosome	salA	KC693025	1283884	1285509	NA	NA	0
M. sciuri	IVB6229	chromosome	salA	KC693025	1283884	1285509	NA	NA	0
M. sciuri	IVB6230	chromosome	blaZ	MAJJ01000071	94494	95263	NA	NA	0
M. sciuri	IVB6230	chromosome	mecA1	AY820253	231121	233121	NA	NA	0
M. sciuri	IVB6230	chromosome	salA	KC693025	1356304	1357929	NA	NA	0
M. sciuri	IVB6231	chromosome	mecA1	AB547234	243996	245996	NA	NA	0
M. sciuri	IVB6231	chromosome	salA	KC693025	1313213	1314838	NA	NA	0
M. sciuri	IVB6231	chromosome	mphC	AB013298	2436471	2437313	NA	NA	0
M. sciuri	IVB6255	chromosome	qacB	AB566412	51227	52767	NA	NA	0
M. sciuri	IVB6255	chromosome	blaZ	FQSJ01000009	82154	82923	NA	NA	0
M. sciuri	IVB6255	chromosome	mecA1	Y13094	206371	208371	NA	NA	0
M. sciuri	IVB6255	chromosome	salA	KC693025	1413559	1415184	NA	NA	0
S. arlettae	IVB6234	chromosome	msrA	AB013298	194695	196161	NA	NA	0
S. arlettae	IVB6234	chromosome	fosD	KC989517	2164396	2164808	NA	NA	0
S. arlettae	IVB6234	chromosome	blaARL	APY23865.1	2653742	2654587	NA	NA	0
S. arlettae	IVB6234	chromosome	mphC	AB013298	2720874	2721570	NA	NA	0
S. arlettae	IVB6235	chromosome	msrA	AB013298	116756	118222	NA	NA	0
S. arlettae	IVB6235	chromosome	blaARL	APY23865.1	2557403	2558248	NA	NA	0
S. arlettae	IVB6235	chromosome	mphC	AB013298	2624532	2625228	NA	NA	0
S. aureus	IVB6154	chromosome	qacD	M37888	1866745	1881371	NA	NA	0
S. aureus	IVB6156	plasmid	qacD	M37888	17095	24408	NA	NA	0
S. aureus	IVB6157	plasmid	tetK	U38656	2347	3726	NA	NA	0
S. aureus	IVB6164	plasmid	qacD	M37888	8048	37007	NA	NA	0
S. aureus	IVB6191	plasmid	tetK	U38656	1	4670	NA	NA	0
S. aureus	IVB6215	plasmid	tetK	U38656	1759	7635	NA	NA	0
S. aureus	IVB6232	plasmid	tetK	U38656	1	4711	NA	NA	0
S. aureus	IVB6232	plasmid	qacD	M37888	1	24277	NA	NA	0
S. aureus	IVB6232	plasmid	qacD	M37888	6720	39400	NA	NA	0
S. aureus	IVB6242	plasmid	tetK	U38656	628	6505	NA	NA	0
S. aureus	IVB6242	plasmid	tetK	U38656	1755	3134	NA	NA	0
S. aureus	IVB6243	plasmid	tetK	U38656	1985	7862	NA	NA	0
S. chromogenes	IVB6200	chromosome	blaZ	AHVO01000010	1777135	1777980	1765163	1778022	845
S. delphini	IVB6245	plasmid	tetK	J01764	3639	4525	NA	NA	0
S. epidermidis	IVB6194	chromosome	fosB	ACHE01000077	207295	207723	NA	NA	0
S. epidermidis	IVB6194	chromosome	blaZ	MAJJ01000071	950128	950973	NA	NA	0
S. epidermidis	IVB6208	chromosome	mecA	BX571856	50915	52921	35717	61574	2006
S. epidermidis	IVB6208	chromosome	fusC	KF527883	68242	68880	NA	NA	0
S. epidermidis	IVB6208	chromosome	fosB	CP000029	216912	217340	NA	NA	0
S. epidermidis	IVB6208	plasmid	blaZ	CZWI01000159	10113	10958	NA	NA	0
S. epidermidis	IVB6210	chromosome	fosB	CP000029	177344	177772	NA	NA	0
S. epidermidis	IVB6210	chromosome	dfrG	AB205645	203560	204057	NA	NA	0
S. epidermidis	IVB6210	chromosome	blaZ	CP003979	925367	926254	NA	NA	0
S. epidermidis	IVB6210	plasmid	tetK	U38656	636	2015	NA	NA	0
S. epidermidis	IVB6213	chromosome	fosB	CP000029	191775	192203	NA	NA	0
S. epidermidis	IVB6213	chromosome	blaZ	MAJJ01000071	931788	932633	NA	NA	0
S. epidermidis	IVB6256	chromosome	fosB	ACHE01000077	149194	149622	NA	NA	0
S. epidermidis	IVB6256	chromosome	blaZ	CP003979	948565	949452	NA	NA	0
S. epidermidis	IVB6256	plasmid	tetK	U38656	2355	3734	NA	NA	0
S. hominis	IVB6247	chromosome	fusC	KF527883	29638	30276	NA	NA	0
S. pasteuri	IVB6198	chromosome	blaZ	CP003979	889472	890359	NA	NA	0
S. pasteuri	IVB6198	plasmid	tetK	J01764	3293	4179	NA	NA	0
S. simulans	IVB6179	plasmid	qacC	M37889	1	8054	NA	NA	0
S. simulans	IVB6179	plasmid	vgaA	M90056	7586	9154	4217	29978	1568
S. simulans	IVB6241	plasmid	str	FN435330	642	1490	NA	NA	0
S. simulans	IVB6241	plasmid	tetK	U38656	968	6786	NA	NA	0
S. ureilyticus	IVB6236	chromosome	mphC	AB013298	114634	115533	NA	NA	0
