# Supplementary material for: Genomic Characterization and Antimicrobial Susceptibility of Dromedary-Associated Staphylococcaceae from the Horn of Africa
Source: Appl Environ Microbiol. 2022 Oct 13;88(21):e01146-22. doi: 10.1128/aem.01146-22 (PMC9642023; doi:10.1128/aem.01146-22)
Supplement: Supplemental file 3 — Data Set S2. Download aem.01146-22-s0003.xlsx, XLSX file, 0.05 MB [file aem.01146-22-s0003.xlsx]

## Sheet: Genome_Assemblies_Study_Strains
Species	Strain	Coverage	Length_bp	GC_percent	Plasmid_presence	BioProject	BioSample	Accession
M. sciuri	IVB6216	334	2923078	32.46		PRJNA819273	SAMN26923299	CP094824
M. sciuri	IVB6217	965	2862148	32.58		PRJNA819273	SAMN26923300	CP094823
M. sciuri	IVB6223	964	2818887	32.82		PRJNA819273	SAMN26923301	CP094822
M. sciuri	IVB6224	397	2777484	32.7		PRJNA819273	SAMN26923302	CP094821
M. sciuri	IVB6225	676	2819287	32.82		PRJNA819273	SAMN26923303	CP094820
M. sciuri	IVB6228	830	2777976	32.7		PRJNA819273	SAMN26923304	CP094819
M. sciuri	IVB6229	964	2778706	32.7		PRJNA819273	SAMN26923305	CP094818
M. sciuri	IVB6230	960	2875181	32.63		PRJNA819273	SAMN26923306	CP094817
M. sciuri	IVB6231	918	2805765	32.62		PRJNA819273	SAMN26923307	CP094816
M. sciuri	IVB6255	833	2890526	32.59		PRJNA819273	SAMN26923308	CP094815
S. agnetis	IVB6175	686	2488720	35.89		PRJNA819273	SAMN26923309	CP094814
S. agnetis	IVB6177	567	2462679	35.86		PRJNA819273	SAMN26923310	CP094813
S. agnetis	IVB6186	527	2449994	35.97		PRJNA819273	SAMN26923311	CP094812
S. agnetis	IVB6187	347	2449987	35.97		PRJNA819273	SAMN26923312	CP094811
S. agnetis	IVB6197	328	2459806	35.85		PRJNA819273	SAMN26923313	CP094809
S. agnetis	IVB6197	91	21329	32.57	Yes	PRJNA819273	SAMN26923313	CP094810
S. agnetis	IVB6212	958	2432232	35.84		PRJNA819273	SAMN26923314	CP094808
S. arlettae	IVB6234	395	2755653	33.63		PRJNA819273	SAMN26923315	CP094806
S. arlettae	IVB6234	250	21772	30.22	Yes	PRJNA819273	SAMN26923315	CP094807
S. arlettae	IVB6235	744	2649228	33.55		PRJNA819273	SAMN26923316	CP094803
S. arlettae	IVB6235	724	29289	29.87	Yes	PRJNA819273	SAMN26923316	CP094804
S. arlettae	IVB6235	699	28347	28.51	Yes	PRJNA819273	SAMN26923316	CP094805
S. aureus	IVB6154	604	2865130	33.04		PRJNA819273	SAMN26923317	CP095119
S. aureus	IVB6154	977	40955	33.19	Yes	PRJNA819273	SAMN26923317	CP095120
S. aureus	IVB6155	818	2857636	32.92		PRJNA819273	SAMN26923318	CP094801
S. aureus	IVB6155	975	31585	30.64	Yes	PRJNA819273	SAMN26923318	CP094802
S. aureus	IVB6156	912	2853773	32.88		PRJNA819273	SAMN26923319	CP095116
S. aureus	IVB6156	473	40957	33.19	Yes	PRJNA819273	SAMN26923319	CP095117
S. aureus	IVB6156	743	26967	29.19	Yes	PRJNA819273	SAMN26923319	CP095118
S. aureus	IVB6157	670	2843350	32.88		PRJNA819273	SAMN26923320	CP095112
S. aureus	IVB6157	675	14042	30.98	Yes	PRJNA819273	SAMN26923320	CP095113
S. aureus	IVB6157	616	4468	30.15	Yes	PRJNA819273	SAMN26923320	CP095114
S. aureus	IVB6157	854	29795	30.48	Yes	PRJNA819273	SAMN26923320	CP095115
S. aureus	IVB6158	286	2812046	32.86		PRJNA819273	SAMN26923321	CP094800
S. aureus	IVB6159	893	2812044	32.86		PRJNA819273	SAMN26923322	CP094799
S. aureus	IVB6163	676	2791520	32.91		PRJNA819273	SAMN26923323	CP094797
S. aureus	IVB6163	976	37066	28.65	Yes	PRJNA819273	SAMN26923323	CP094798
S. aureus	IVB6164	834	2746361	32.89		PRJNA819273	SAMN26923324	CP094795
S. aureus	IVB6164	971	21646	29.37	Yes	PRJNA819273	SAMN26923324	CP094796
S. aureus	IVB6165	590	2785555	32.91		PRJNA819273	SAMN26923325	CP094793
S. aureus	IVB6165	972	36926	28.58	Yes	PRJNA819273	SAMN26923325	CP094794
S. aureus	IVB6166	557	2917190	32.89		PRJNA819273	SAMN26923326	CP094791
S. aureus	IVB6166	385	22235	30.53	Yes	PRJNA819273	SAMN26923326	CP094792
S. aureus	IVB6167	780	2917188	32.89		PRJNA819273	SAMN26923327	CP094789
S. aureus	IVB6167	737	22235	30.53	Yes	PRJNA819273	SAMN26923327	CP094790
S. aureus	IVB6168	272	2764529	32.84		PRJNA819273	SAMN26923328	CP094787
S. aureus	IVB6168	639	30381	30.03	Yes	PRJNA819273	SAMN26923328	CP094788
S. aureus	IVB6169	403	2917187	32.89		PRJNA819273	SAMN26923329	CP094785
S. aureus	IVB6169	660	22235	30.53	Yes	PRJNA819273	SAMN26923329	CP094786
S. aureus	IVB6170	625	2766604	32.86		PRJNA819273	SAMN26923330	CP094783
S. aureus	IVB6170	957	49398	30.01	Yes	PRJNA819273	SAMN26923330	CP094784
S. aureus	IVB6171	600	2849164	32.92		PRJNA819273	SAMN26923331	CP095109
S. aureus	IVB6171	897	39554	33.36	Yes	PRJNA819273	SAMN26923331	CP095110
S. aureus	IVB6171	622	13967	27.54	Yes	PRJNA819273	SAMN26923331	CP095111
S. aureus	IVB6172	561	2777142	32.82		PRJNA819273	SAMN26923332	CP094782
S. aureus	IVB6173	675	2785549	32.91		PRJNA819273	SAMN26923333	CP094780
S. aureus	IVB6173	974	36926	28.58	Yes	PRJNA819273	SAMN26923333	CP094781
S. aureus	IVB6185	612	2861704	32.91		PRJNA819273	SAMN26923334	CP094778
S. aureus	IVB6185	973	27809	30.41	Yes	PRJNA819273	SAMN26923334	CP094779
S. aureus	IVB6191	429	2783822	32.84		PRJNA819273	SAMN26923335	CP094775
S. aureus	IVB6191	551	4670	30.02	Yes	PRJNA819273	SAMN26923335	CP094776
S. aureus	IVB6191	328	3587	28.63	Yes	PRJNA819273	SAMN26923335	CP094777
S. aureus	IVB6195	671	2809587	32.86		PRJNA819273	SAMN26923336	CP094773
S. aureus	IVB6195	972	42055	28.63	Yes	PRJNA819273	SAMN26923336	CP094774
S. aureus	IVB6196	584	2808124	32.91		PRJNA819273	SAMN26923337	CP094772
S. aureus	IVB6201	633	2800218	32.84		PRJNA819273	SAMN26923338	CP094770
S. aureus	IVB6201	982	3783	28.87	Yes	PRJNA819273	SAMN26923338	CP094771
S. aureus	IVB6202	966	2757383	32.85		PRJNA819273	SAMN26923339	CP094768
S. aureus	IVB6202	970	39402	29.1	Yes	PRJNA819273	SAMN26923339	CP094769
S. aureus	IVB6215	964	2904299	32.9		PRJNA819273	SAMN26923340	CP094765
S. aureus	IVB6215	969	29951	30.61	Yes	PRJNA819273	SAMN26923340	CP094766
S. aureus	IVB6215	983	4740	30.25	Yes	PRJNA819273	SAMN26923340	CP094767
S. aureus	IVB6221	966	2809177	32.89		PRJNA819273	SAMN26923341	CP094763
S. aureus	IVB6221	970	26231	29.86	Yes	PRJNA819273	SAMN26923341	CP094764
S. aureus	IVB6232	498	2719250	32.91		PRJNA819273	SAMN26923342	CP094760
S. aureus	IVB6232	972	25701	30.55	Yes	PRJNA819273	SAMN26923342	CP094761
S. aureus	IVB6232	987	4711	30.27	Yes	PRJNA819273	SAMN26923342	CP094762
S. aureus	IVB6239	696	2766759	32.86		PRJNA819273	SAMN26923343	CP094758
S. aureus	IVB6239	565	53317	30.65	Yes	PRJNA819273	SAMN26923343	CP094759
S. aureus	IVB6242	966	2813489	32.95		PRJNA819273	SAMN26923344	CP094755
S. aureus	IVB6242	976	4729	30.15	Yes	PRJNA819273	SAMN26923344	CP094756
S. aureus	IVB6242	967	36939	28.71	Yes	PRJNA819273	SAMN26923344	CP094757
S. aureus	IVB6243	544	2813486	32.95		PRJNA819273	SAMN26923345	CP094752
S. aureus	IVB6243	989	36939	28.71	Yes	PRJNA819273	SAMN26923345	CP094753
S. aureus	IVB6243	982	4504	30.04	Yes	PRJNA819273	SAMN26923345	CP094754
S. aureus	IVB6248	690	2786100	32.9		PRJNA819273	SAMN26923346	CP094750
S. aureus	IVB6248	971	31460	30.46	Yes	PRJNA819273	SAMN26923346	CP094751
S. aureus	IVB6249	365	2851921	32.92		PRJNA819273	SAMN26923347	CP094747
S. aureus	IVB6249	721	29795	30.47	Yes	PRJNA819273	SAMN26923347	CP094748
S. aureus	IVB6249	457	4443	30.07	Yes	PRJNA819273	SAMN26923347	CP094749
S. aureus	IVB6250	702	2838188	32.93		PRJNA819273	SAMN26923348	CP094745
S. aureus	IVB6250	968	29794	30.48	Yes	PRJNA819273	SAMN26923348	CP094746
S. aureus	IVB6252	477	2785956	32.9		PRJNA819273	SAMN26923349	CP094743
S. aureus	IVB6252	967	25008	30.34	Yes	PRJNA819273	SAMN26923349	CP094744
S. chromogenes	IVB6199	400	2264062	36.79		PRJNA819273	SAMN26923350	CP094742
S. chromogenes	IVB6200	482	2371745	36.88		PRJNA819273	SAMN26923351	CP094741
S. delphini	IVB6190	234	2616750	38.36		PRJNA819273	SAMN26923353	CP094740
S. delphini	IVB6219	1250	2793276	37.95		PRJNA819273	SAMN26923354	CP094739
S. delphini	IVB6220	963	2700284	38.01		PRJNA819273	SAMN26923355	CP094738
S. delphini	IVB6222	925	2634671	38.1		PRJNA819273	SAMN26923356	CP094736
S. delphini	IVB6222	987	4683	28.21	Yes	PRJNA819273	SAMN26923356	CP094737
S. delphini	IVB6226	668	2745561	37.98		PRJNA819273	SAMN26923357	CP095107
S. delphini	IVB6226	904	43992	36.23	Yes	PRJNA819273	SAMN26923357	CP095108
S. delphini	IVB6245	824	2659813	38.34		PRJNA819273	SAMN26923358	CP094734
S. delphini	IVB6245	571	4565	30.05	Yes	PRJNA819273	SAMN26923358	CP094735
S. epidermidis	IVB6194	346	2552216	32.28		PRJNA819273	SAMN26923359	CP094733
S. epidermidis	IVB6208	905	2532165	32.18		PRJNA819273	SAMN26923360	CP094731
S. epidermidis	IVB6208	767	12647	27.63	Yes	PRJNA819273	SAMN26923360	CP094732
S. epidermidis	IVB6210	964	2499865	32.15		PRJNA819273	SAMN26923361	CP094730
S. epidermidis	IVB6210	964	2499865	32.15		PRJNA819273	SAMN26923361	CP094729
S. epidermidis	IVB6213	963	2484775	32.17		PRJNA819273	SAMN26923362	CP094728
S. epidermidis	IVB6256	673	2464639	32.14		PRJNA819273	SAMN26923363	CP094726
S. epidermidis	IVB6256	424	4544	29.95	Yes	PRJNA819273	SAMN26923363	CP094727
S. felis	IVB6254	771	2532921	35.06		PRJNA819273	SAMN26923364	CP094725
S. hominis	IVB6247	339	2225204	31.61		PRJNA819273	SAMN26923365	CP094724
S. muscae-like	IVB6214	946	2191278	37.29		PRJNA819273	SAMN26923366	CP094723
S. muscae-like	IVB6218	963	2212672	36.39		PRJNA819273	SAMN26923367	CP094722
S. muscae-like	IVB6227	957	2223758	37.24		PRJNA819273	SAMN26923368	CP094721
S. muscae-like	IVB6233	516	2298032	36.16		PRJNA819273	SAMN26923369	CP094720
S. muscae-like	IVB6238	548	2261574	36.28		PRJNA819273	SAMN26923370	CP094719
S. muscae-like	IVB6240	397	2195277	36.42		PRJNA819273	SAMN26923371	CP094718
S. muscae-like	IVB6246	665	2181984	36.4		PRJNA819273	SAMN26923372	CP094717
S. pasteuri	IVB6198	346	2470777	31.61		PRJNA819273	SAMN26923373	CP094715
S. pasteuri	IVB6198	456	4583	30.09	Yes	PRJNA819273	SAMN26923373	CP094716
S. schleiferi	IVB6176	352	2560239	36		PRJNA819273	SAMN26923374	CP094714
S. schleiferi	IVB6180	484	2520333	36.01		PRJNA819273	SAMN26923375	CP094713
S. schleiferi	IVB6183	347	2520325	36.01		PRJNA819273	SAMN26923376	CP094712
S. schleiferi	IVB6184	274	2568159	36.04		PRJNA819273	SAMN26923377	CP094711
S. simulans	IVB6174	610	2719244	36.14		PRJNA819273	SAMN26923378	CP094709
S. simulans	IVB6174	193	3360	31.04	Yes	PRJNA819273	SAMN26923378	CP094710
S. simulans	IVB6179	560	2662365	36.06		PRJNA819273	SAMN26923379	CP095104
S. simulans	IVB6179	371	36154	30.71	Yes	PRJNA819273	SAMN26923379	CP095105
S. simulans	IVB6179	113	4050	29.04	Yes	PRJNA819273	SAMN26923379	CP095106
S. simulans	IVB6188	340	2626353	36.16		PRJNA819273	SAMN26923380	CP095102
S. simulans	IVB6188	564	55879	30.14	Yes	PRJNA819273	SAMN26923380	CP095103
S. simulans	IVB6189	474	2626360	36.16		PRJNA819273	SAMN26923381	CP095100
S. simulans	IVB6189	973	55879	30.14	Yes	PRJNA819273	SAMN26923381	CP095101
S. simulans	IVB6192	467	2701830	36.05		PRJNA819273	SAMN26923382	CP094707
S. simulans	IVB6192	826	49197	30.46	Yes	PRJNA819273	SAMN26923382	CP094708
S. simulans	IVB6193	272	2630177	36.14		PRJNA819273	SAMN26923383	CP094706
S. simulans	IVB6207	966	2702587	36.05		PRJNA819273	SAMN26923384	CP094704
S. simulans	IVB6207	695	4341	34.9	Yes	PRJNA819273	SAMN26923384	CP094705
S. simulans	IVB6209	967	2717092	36		PRJNA819273	SAMN26923385	CP094702
S. simulans	IVB6209	969	37715	30.77	Yes	PRJNA819273	SAMN26923385	CP094703
S. simulans	IVB6241	901	2791459	35.95		PRJNA819273	SAMN26923386	CP094698
S. simulans	IVB6241	670	9093	30.16	Yes	PRJNA819273	SAMN26923386	CP094699
S. simulans	IVB6241	985	4447	31.46	Yes	PRJNA819273	SAMN26923386	CP094700
S. simulans	IVB6241	997	13720	29.22	Yes	PRJNA819273	SAMN26923386	CP094701
S. simulans	IVB6244	577	2716119	36.03		PRJNA819273	SAMN26923387	CP094697
S. simulans	IVB6251	794	2714075	36.14		PRJNA819273	SAMN26923388	CP094696
S. simulans-like	IVB6181	491	2744967	37.4		PRJNA819273	SAMN26923389	CP095096
S. simulans-like	IVB6181	646	33779	31.13	Yes	PRJNA819273	SAMN26923389	CP095097
S. simulans-like	IVB6181	728	32635	29.47	Yes	PRJNA819273	SAMN26923389	CP095098
S. simulans-like	IVB6181	162	3733	30.38	Yes	PRJNA819273	SAMN26923389	CP095099
S. ureilyticus	IVB6236	290	2677037	32.65		PRJNA819273	SAMN26923352	CP094825

## Sheet: Reference_Genomes_Used
Species	Strain	RefSeq	Genome_is_complete
S. agnetis	6	GCF_002994145.1
S. agnetis	33	GCF_002994165.1
S. agnetis	43	GCF_002994105.1
S. agnetis	59	GCF_002994085.1
S. agnetis	908	GCF_001442815.2	yes
S. agnetis	1379	GCF_011466855.1	yes
S. agnetis	1383	GCF_012029435.1
S. agnetis	1384	GCF_012029355.1
S. agnetis	1385	GCF_012029365.1
S. agnetis	1387	GCF_012029345.1
S. agnetis	1389	GCF_012029335.1
S. agnetis	1390	GCF_012029415.1
S. agnetis	1391	GCF_012029305.1
S. agnetis	1392	GCF_012029265.1
S. agnetis	1416	GCF_012029465.1
S. agnetis	3682	GCF_007097565.1
S. agnetis	4244	GCF_013328145.2
S. agnetis	12B	GCF_007814015.1	yes
S. agnetis	722 230714 2 5 spleen	GCF_002114365.1
S. agnetis	722 260714 1 8 heart	GCF_002114335.1
S. agnetis	723 310714 2 2 spleen	GCF_002145465.1
S. agnetis	CBMRN20813338	GCF_000737185.1
S. agnetis	DSM 23656T	GCF_002901865.1
S. agnetis	NCTC 7887	GCF_900457735.1
S. agnetis	SNUC 1371	GCF_003040965.1
S. agnetis	SNUC 1383	GCF_003040955.1
S. agnetis	SNUC 2265	GCF_003041215.1
S. agnetis	SNUC 2493	GCF_003040935.1
S. agnetis	SNUC 3261	GCF_003040915.1
S. agnetis	SNUC 3610	GCF_003040895.1
S. agnetis	SNUC 3836	GCF_003041195.1
S. agnetis	SNUC 4051	GCF_003040875.1
S. agnetis	SNUC 4805	GCF_003040835.1
S. agnetis	SNUC 5151	GCF_003040805.1
S. agnetis	SNUC 5631	GCF_003040855.1
S. agnetis	SNUC 719	GCF_003041015.1
S. agnetis	SNUC 725	GCF_003040995.1
S. arlettae	19428wH1 IOV5	GCF_015234855.1
S. arlettae	36Mw	GCF_021191415.1
S. arlettae	AHKW2e	GCF_019891015.1	yes
S. arlettae	Ani-GT-005	GCF_021367655.1
S. arlettae	Bari	GCF_016617905.1
S. arlettae	Bari1	GCF_003290105.1
S. arlettae	Bari2	GCF_003290035.1
S. arlettae	Bari3	GCF_003290115.1
S. arlettae	Colony298	GCF_018502345.1
S. arlettae	CVD059	GCF_000295715.1
S. arlettae	DE0598	GCF_007671775.1
S. arlettae	G131	GCF_021189535.1
S. arlettae	G36	GCF_021189435.1
S. arlettae	G37	GCF_021190035.1
S. arlettae	G39	GCF_021215375.1
S. arlettae	G43	GCF_021189475.1
S. arlettae	G61	GCF_021189655.1
S. arlettae	IOV5	GCF_004570895.1
S. arlettae	N114	GCF_021189355.1
S. arlettae	N28	GCF_021189245.1
S. arlettae	N283	GCF_012241565.1
S. arlettae	NCTC 12413T	GCF_900457375.1
S. arlettae	P2	GCF_006741705.1	yes
S. arlettae	R2AA77	GCF_014926245.1
S. arlettae	S32Y	GCF_021190515.1
S. arlettae	SNUC 1330	GCF_003040795.1
S. arlettae	SNUC 1401	GCF_003578715.1
S. arlettae	SNUC 1480	GCF_003578705.1
S. arlettae	SNUC 1576	GCF_003041175.1
S. arlettae	SNUC 1715.2	GCF_003040755.1
S. arlettae	SNUC 2101	GCF_003041135.1
S. arlettae	SNUC 3029	GCF_003041155.1
S. arlettae	SNUC 3131	GCF_003578665.1
S. arlettae	SNUC 3447	GCF_003041115.1
S. arlettae	SNUC 4202	GCF_003578655.1
S. arlettae	SNUC 4292	GCF_003041095.1
S. arlettae	SNUC 4426	GCF_003040775.1
S. arlettae	SNUC 4786	GCF_003040735.1
S. arlettae	SNUC 4935	GCF_003578645.1
S. arlettae	SNUC 5134	GCF_003579095.1
S. aureus	08S00974	GCF_002025125.1	yes
S. aureus	19 Msa0875	GCF_018141385.1	yes
S. aureus	2012-3	GCF_020881895.1	yes
S. aureus	2030RH1	GCF_005153305.1	yes
S. aureus	2395 USA500	GCF_000746505.1	yes
S. aureus	28	GCF_003425835.1	yes
S. aureus	319	GCF_020388905.1	yes
S. aureus	370	GCF_020388275.1	yes
S. aureus	546	GCF_003354965.1	yes
S. aureus	55-100-003	GCF_018987345.1	yes
S. aureus	55-100-016	GCF_018987325.1	yes
S. aureus	592	GCF_004208595.1	yes
S. aureus	AR 0219	GCF_003193705.1	yes
S. aureus	AR 0225	GCF_003193965.1	yes
S. aureus	AR 0470	GCF_003193745.1	yes
S. aureus	AR39 O1 merpol	GCF_015774815.1	yes
S. aureus	ATCC 12600T	GCF_006094915.1	yes
S. aureus	ATCC BAA1680	GCF_000815045.1	yes
S. aureus	B119	GCF_004771515.1	yes
S. aureus	BA01611	GCF_001298325.2	yes
S. aureus	Bc	GCF_017329525.1	yes
S. aureus	Bk	GCF_017329505.1	yes
S. aureus	CC1956 ST4614-MSSA	GCF_020889665.1	yes
S. aureus	CC49 ST49-MSSA	GCF_020889645.1	yes
S. aureus	CFSAN018750	GCF_003030225.1	yes
S. aureus	CFSAN082782	GCF_008329865.1	yes
S. aureus	ch21	GCF_003343155.1	yes
S. aureus	ch22	GCF_003350605.1	yes
S. aureus	Colony3	GCF_018513625.1	yes
S. aureus	Colony586	GCF_018502025.1	yes
S. aureus	CR14-035	GCF_003031465.1	yes
S. aureus	DG36	GCF_015767475.1	yes
S. aureus	FDAARGOS 20	GCF_001019395.2	yes
S. aureus	FDAARGOS 42	GCF_001019535.2	yes
S. aureus	FORC 001	GCF_000772025.1	yes
S. aureus	FORC 045	GCF_002209325.1	yes
S. aureus	Fu1	GCF_017329485.1	yes
S. aureus	G01	GCF_017329465.1	yes
S. aureus	G03	GCF_017329445.1	yes
S. aureus	G04	GCF_017329425.1	yes
S. aureus	G16	GCF_017329405.1	yes
S. aureus	G34	GCF_017329385.1	yes
S. aureus	G36	GCF_017329365.1	yes
S. aureus	G57	GCF_017329345.1	yes
S. aureus	GD1706	GCF_008462245.1	yes
S. aureus	GDC6P096P	GCF_015767495.1	yes
S. aureus	GN1	GCF_003609915.1	yes
S. aureus	Gv69	GCF_000769575.1	yes
S. aureus	I2	GCF_017329145.1	yes
S. aureus	ISU926	GCF_002204575.1	yes
S. aureus	ISU935	GCF_002204555.1	yes
S. aureus	Jb	GCF_017329325.1	yes
S. aureus	Je	GCF_017329305.1	yes
S. aureus	JKD6004	GCF_005890015.1	yes
S. aureus	JMUB1273	GCF_003573855.1	yes
S. aureus	Jn	GCF_017329285.1	yes
S. aureus	JRA307	GCF_007185035.1	yes
S. aureus	JW31330 O1 dhc	GCF_015774835.1	yes
S. aureus	JW comp novo	GCF_015774855.1	yes
S. aureus	K090	GCF_014334495.1	yes
S. aureus	K112	GCF_014334555.1	yes
S. aureus	K25C	GCF_015224275.1	yes
S. aureus	K5	GCF_002952015.1	yes
S. aureus	KM24	GCF_015277615.1	yes
S. aureus	LA-MRSA ST398	GCF_001887075.1	yes
S. aureus	Lr12	GCF_005707215.1	yes
S. aureus	M1	GCF_000367745.1	yes
S. aureus	M1092	GCF_017329225.1	yes
S. aureus	M117	GCF_017328925.1	yes
S. aureus	M1172	GCF_017329205.1	yes
S. aureus	M124	GCF_017328905.1	yes
S. aureus	M125	GCF_017328885.1	yes
S. aureus	M160	GCF_017328865.1	yes
S. aureus	M186	GCF_017328845.1	yes
S. aureus	M192	GCF_017328825.1	yes
S. aureus	M20	GCF_017329005.1	yes
S. aureus	M2117	GCF_017329185.1	yes
S. aureus	M222	GCF_017328805.1	yes
S. aureus	M283	GCF_017328785.1	yes
S. aureus	M2872	GCF_017329165.1	yes
S. aureus	M308	GCF_017328765.1	yes
S. aureus	M313	GCF_017328745.1	yes
S. aureus	M319	GCF_017328725.1	yes
S. aureus	M37	GCF_017328985.1	yes
S. aureus	M385	GCF_017328705.1	yes
S. aureus	M48	GCF_004136255.1	yes
S. aureus	M5	GCF_017329025.1	yes
S. aureus	M51	GCF_004136235.1	yes
S. aureus	M534	GCF_017328685.1	yes
S. aureus	M86	GCF_017328965.1	yes
S. aureus	M92	GCF_002097595.2	yes
S. aureus	MOK042	GCF_003186125.1	yes
S. aureus	MOK063	GCF_003186105.1	yes
S. aureus	MSSA476	GCF_000011525.1	yes
S. aureus	N315	GCF_000009645.1	yes
S. aureus	nan 175 F371 ch	GCF_016413725.1	yes
S. aureus	ncr 155 F133	GCF_016413705.1	yes
S. aureus	NCTC 11965	GCF_900635335.1	yes
S. aureus	NCTC 1803	GCF_900636695.1	yes
S. aureus	NCTC 7485	GCF_900474535.1	yes
S. aureus	NCTC 7988	GCF_900636335.1	yes
S. aureus	NCTC 8325	GCF_000013425.1	yes
S. aureus	NCTC 9555	GCF_900635315.1	yes
S. aureus	NRRL B-41012	GCF_005153985.1	yes
S. aureus	NX-T55	GCF_003432345.1	yes
S. aureus	O100	GCF_017329265.1	yes
S. aureus	O103	GCF_017329245.1	yes
S. aureus	O17	GCF_003490125.1	yes
S. aureus	O217	GCF_004771335.1	yes
S. aureus	O267	GCF_003955945.1	yes
S. aureus	O268	GCF_004772215.1	yes
S. aureus	O326	GCF_003627835.1	yes
S. aureus	O331	GCF_004772055.1	yes
S. aureus	O408	GCF_004771975.1	yes
S. aureus	O55	GCF_004772175.1	yes
S. aureus	O82	GCF_004797195.1	yes
S. aureus	OC8	GCF_002355355.1	yes
S. aureus	P1D8C2	GCF_009739755.1	yes
S. aureus	P3.1	GCF_903932595.1	yes
S. aureus	PCFA-221	GCF_004026185.1	yes
S. aureus	PMB179-1	GCF_012044215.1	yes
S. aureus	PMB196-1	GCF_012044475.1	yes
S. aureus	PMB 64-1	GCF_003957315.1	yes
S. aureus	PMB 81-4	GCF_003952625.1	yes
S. aureus	PTDrAP2	GCF_003111745.1	yes
S. aureus	QD-CD9	GCF_003432365.1	yes
S. aureus	R21	GCF_014337055.1	yes
S. aureus	RF122	GCF_000009005.1	yes
S. aureus	S57	GCF_004136655.1	yes
S. aureus	SA01	GCF_013004085.1	yes
S. aureus	SA112	GCF_003029665.1	yes
S. aureus	SA1428	GCF_011032785.1	yes
S. aureus	SA40TW	GCF_001880265.1	yes
S. aureus	SAW1	GCF_009914455.1	yes
S. aureus	ST20130941	GCF_001611345.1	yes
S. aureus	Tager 104	GCF_000452385.2	yes
S. aureus	TPS3156	GCF_013394425.1	yes
S. aureus	UP 1150	GCF_009912535.1	yes
S. aureus	UP 490	GCF_009912635.1	yes
S. aureus	UP 719	GCF_009912695.1	yes
S. aureus	USA300-SUR16	GCF_002000705.1	yes
S. aureus	V521	GCF_001641025.1	yes
S. aureus	WKZ-2	GCF_013467405.1	yes
S. chromogenes	22	GCF_002994305.1
S. chromogenes	38	GCF_002994265.1
S. chromogenes	46	GCF_002994185.1
S. chromogenes	72	GCF_002994285.1
S. chromogenes	92	GCF_002994195.1
S. chromogenes	101	GCF_002994065.1
S. chromogenes	117	GCF_002994245.1
S. chromogenes	121	GCF_002994225.1
S. chromogenes	1401	GCF_011466875.1	yes
S. chromogenes	17A	GCF_007814525.1	yes
S. chromogenes	8317-4	GCF_021367745.1
S. chromogenes	8383-1	GCF_021367705.1
S. chromogenes	Ani-GT-038	GCF_021367575.1
S. chromogenes	Ani-GT-041	GCF_021367595.1
S. chromogenes	Ani-LG-072	GCF_021366775.1
S. chromogenes	Ani-LG-096	GCF_021366735.1
S. chromogenes	ATCC 43764T	GCF_017775145.1
S. chromogenes	E47MOW	GCF_021191455.1
S. chromogenes	G29	GCF_021189775.1
S. chromogenes	K17	GCF_019149165.1
S. chromogenes	K23	GCF_019334235.1
S. chromogenes	K26	GCF_019429675.1
S. chromogenes	K29	GCF_019149085.1
S. chromogenes	KM186	GCF_021191315.1
S. chromogenes	KM313	GCF_021191015.1
S. chromogenes	MU 970	GCF_000696815.1
S. chromogenes	S48	GCF_005048075.1
S. chromogenes	SC1	GCF_015355605.1
S. chromogenes	SC10	GCF_015355375.1
S. chromogenes	SC11	GCF_015355395.1
S. chromogenes	SC12	GCF_015355435.1
S. chromogenes	SC13	GCF_015355385.1
S. chromogenes	SC14	GCF_015355355.1
S. chromogenes	SC15	GCF_015355305.1
S. chromogenes	SC16	GCF_015355325.1
S. chromogenes	SC17	GCF_015355295.1
S. chromogenes	SC18	GCF_015355245.1
S. chromogenes	SC19	GCF_015355275.1
S. chromogenes	SC2	GCF_015355585.1
S. chromogenes	SC20	GCF_015355185.1
S. chromogenes	SC21	GCF_015355205.1
S. chromogenes	SC22	GCF_015355235.1
S. chromogenes	SC23	GCF_015355155.1
S. chromogenes	SC24	GCF_015355175.1
S. chromogenes	SC25	GCF_015355105.1
S. chromogenes	SC3	GCF_015355575.1
S. chromogenes	SC4	GCF_015355555.1
S. chromogenes	SC5	GCF_015355505.1
S. chromogenes	SC6	GCF_015355485.1
S. chromogenes	SC7	GCF_015355475.1
S. chromogenes	SC8	GCF_015355465.1
S. chromogenes	SC9	GCF_015355455.1
S. chromogenes	SDA1	GCF_007004205.1
S. chromogenes	SNUC 1015	GCF_003039555.1
S. chromogenes	SNUC 1015.1	GCF_003040015.1
S. chromogenes	SNUC 1031	GCF_003578535.1
S. chromogenes	SNUC 104	GCF_003039815.1
S. chromogenes	SNUC 105	GCF_003039795.1
S. chromogenes	SNUC 1062	GCF_003039535.1
S. chromogenes	SNUC 1063	GCF_003040335.1
S. chromogenes	SNUC 107	GCF_003040455.1
S. chromogenes	SNUC 110	GCF_003039775.1
S. chromogenes	SNUC 1139	GCF_003039515.1
S. chromogenes	SNUC 114	GCF_003039755.1
S. chromogenes	SNUC 1158	GCF_003578525.1
S. chromogenes	SNUC 126	GCF_003039735.1
S. chromogenes	SNUC 1261	GCF_003040315.1
S. chromogenes	SNUC 129	GCF_003040435.1
S. chromogenes	SNUC 1318	GCF_003039495.1
S. chromogenes	SNUC 132	GCF_003040415.1
S. chromogenes	SNUC 1321	GCF_003040295.1
S. chromogenes	SNUC 1328	GCF_003039455.1
S. chromogenes	SNUC 133	GCF_003040395.1
S. chromogenes	SNUC 1339	GCF_003040275.1
S. chromogenes	SNUC 134	GCF_003039715.1
S. chromogenes	SNUC 1341	GCF_003036405.1
S. chromogenes	SNUC 1344	GCF_003036365.1
S. chromogenes	SNUC 1348	GCF_003578495.1
S. chromogenes	SNUC 1350	GCF_003040255.1
S. chromogenes	SNUC 1351	GCF_003040235.1
S. chromogenes	SNUC 1362	GCF_003040215.1
S. chromogenes	SNUC 1363	GCF_003040195.1
S. chromogenes	SNUC 1369	GCF_003036375.1
S. chromogenes	SNUC 1373	GCF_003578295.1
S. chromogenes	SNUC 1374	GCF_003040175.1
S. chromogenes	SNUC 1376	GCF_003578485.1
S. chromogenes	SNUC 1379	GCF_003578285.1
S. chromogenes	SNUC 1381	GCF_003040155.1
S. chromogenes	SNUC 1386	GCF_003578265.1
S. chromogenes	SNUC 1387	GCF_003578465.1
S. chromogenes	SNUC 1405	GCF_003039435.1
S. chromogenes	SNUC 1415	GCF_003036345.1
S. chromogenes	SNUC 1445	GCF_003040135.1
S. chromogenes	SNUC 1508	GCF_003578225.1
S. chromogenes	SNUC 1603	GCF_003578215.1
S. chromogenes	SNUC 1776	GCF_003578185.1
S. chromogenes	SNUC 2004	GCF_003040115.1
S. chromogenes	SNUC 2109	GCF_003040095.1
S. chromogenes	SNUC 235	GCF_003039695.1
S. chromogenes	SNUC 24	GCF_003039835.1
S. chromogenes	SNUC 2458	GCF_003036325.1
S. chromogenes	SNUC 2460	GCF_003036305.1
S. chromogenes	SNUC 2476	GCF_003578175.1
S. chromogenes	SNUC 2487	GCF_003040075.1
S. chromogenes	SNUC 255	GCF_003039675.1
S. chromogenes	SNUC 2579	GCF_003036285.1
S. chromogenes	SNUC 265	GCF_003039655.1
S. chromogenes	SNUC 277	GCF_003040375.1
S. chromogenes	SNUC 2899	GCF_003036215.1
S. chromogenes	SNUC 3095	GCF_003036265.1
S. chromogenes	SNUC 335	GCF_003578585.1
S. chromogenes	SNUC 3611	GCF_003036245.1
S. chromogenes	SNUC 3885	GCF_003036205.1
S. chromogenes	SNUC 3912	GCF_003578435.1
S. chromogenes	SNUC 4	GCF_003040515.1
S. chromogenes	SNUC 4042	GCF_003036185.1
S. chromogenes	SNUC 4192	GCF_003036155.1
S. chromogenes	SNUC 4199	GCF_003036135.1
S. chromogenes	SNUC 429	GCF_003578545.1
S. chromogenes	SNUC 4584	GCF_003036025.1
S. chromogenes	SNUC 4613	GCF_003040055.1
S. chromogenes	SNUC 4619	GCF_003036125.1
S. chromogenes	SNUC 505	GCF_003039635.1
S. chromogenes	SNUC 5079	GCF_003036105.1
S. chromogenes	SNUC 5084	GCF_003036065.1
S. chromogenes	SNUC 544	GCF_003039615.1
S. chromogenes	SNUC 578	GCF_003578325.1
S. chromogenes	SNUC 5978	GCF_003036085.1
S. chromogenes	SNUC 5997	GCF_003036035.1
S. chromogenes	SNUC 6	GCF_003043035.1
S. chromogenes	SNUC 6071	GCF_003040035.1
S. chromogenes	SNUC 65	GCF_003040495.1
S. chromogenes	SNUC 744	GCF_003039595.1
S. chromogenes	SNUC 803	GCF_003040355.1
S. chromogenes	SNUC 859	GCF_003039575.1
S. chromogenes	SNUC 91	GCF_003040475.1
S. ureilyticus	DSM 6718T	GCF_002902235.1
S. ureilyticus	HMKU-VET	GCF_016916665.1
S. ureilyticus	NBRC 109766	GCF_007992755.1
S. ureilyticus	SW120	GCF_001896245.1
S. delphini	8086	GCF_000308115.1
S. delphini	14S00091-1	GCF_002369575.1
S. delphini	14S02207-1	GCF_002369555.1
S. delphini	14S03309-1	GCF_002374115.1
S. delphini	14S03311-1	GCF_002374145.1
S. delphini	14S03313-1	GCF_002374125.1
S. delphini	14S03314-1	GCF_002374135.1
S. delphini	14S03318-1	GCF_002369645.1
S. delphini	14S03319-1	GCF_002369675.1
S. delphini	214092305301-2	GCF_002369635.1
S. delphini	214092504301-1	GCF_002369615.1
S. delphini	215062304401-1	GCF_002369745.1
S. delphini	215070706401-1	GCF_002369735.1
S. delphini	215100905101-2	GCF_002369695.1
S. delphini	215102607201-2	GCF_002369585.1
S. delphini	245-1	GCF_018219245.1	yes
S. delphini	2794-1	GCF_018219225.1	yes
S. delphini	BCW 7426	GCF_009915005.1
S. delphini	NCTC 12225T	GCF_900636325.1	yes
S. delphini	P5747	GCF_009720305.1
S. delphini	P6456	GCF_009720295.1
S. delphini	SP99	GCF_020144945.1
S. epidermidis	44	GCF_021496015.1	yes
S. epidermidis	1457	GCF_002085695.1	yes
S. epidermidis	11H	GCF_021484865.1	yes
S. epidermidis	14.1.R1	GCF_001956655.1	yes
S. epidermidis	45A5	GCF_021496035.1	yes
S. epidermidis	45A6	GCF_021496075.1	yes
S. epidermidis	50D	GCF_021513075.1	yes
S. epidermidis	52B	GCF_021513055.1	yes
S. epidermidis	AMT	GCF_002215535.1	yes
S. epidermidis	ATCC 12228	GCF_000007645.1	yes
S. epidermidis	ATCC 14990T	GCF_006094375.1	yes
S. epidermidis	AZ22	GCF_021398345.1	yes
S. epidermidis	B1200343	GCF_019329325.1	yes
S. epidermidis	B1200599	GCF_019329245.1	yes
S. epidermidis	B1208538	GCF_019329365.1	yes
S. epidermidis	B1220165	GCF_019329405.1	yes
S. epidermidis	B1230143	GCF_019329425.1	yes
S. epidermidis	B1262351	GCF_019329505.1	yes
S. epidermidis	B1264454	GCF_019329525.1	yes
S. epidermidis	B1264787	GCF_019329545.1	yes
S. epidermidis	B1265603	GCF_019329565.1	yes
S. epidermidis	B1266875	GCF_019329585.1	yes
S. epidermidis	B1266911	GCF_019329605.1	yes
S. epidermidis	B1266915	GCF_019329625.1	yes
S. epidermidis	B1269488	GCF_019329645.1	yes
S. epidermidis	B1272014	GCF_019329665.1	yes
S. epidermidis	B1275857	GCF_019329685.1	yes
S. epidermidis	B1276219	GCF_019329705.1	yes
S. epidermidis	B1276296	GCF_019329725.1	yes
S. epidermidis	B1276912	GCF_019329745.1	yes
S. epidermidis	B1279591	GCF_019329765.1	yes
S. epidermidis	B1282731	GCF_019329785.1	yes
S. epidermidis	B1285135	GCF_019329805.1	yes
S. epidermidis	B1285228	GCF_019787665.1	yes
S. epidermidis	B1286247	GCF_019330045.1	yes
S. epidermidis	B1287175	GCF_019330105.1	yes
S. epidermidis	BC1190	GCF_021513115.1	yes
S. epidermidis	BC1191	GCF_021513095.1	yes
S. epidermidis	BPH0662	GCF_900086615.2	yes
S. epidermidis	CBPA-ST-10002	GCF_021398305.1	yes
S. epidermidis	CBPA-ST-11003	GCF_021398325.1	yes
S. epidermidis	CDC120	GCF_003856395.1	yes
S. epidermidis	CDC121	GCF_003856455.1	yes
S. epidermidis	CSF41498	GCF_003325735.1	yes
S. epidermidis	DAR1907	GCF_002850315.1	yes
S. epidermidis	E73	GCF_011038575.1	yes
S. epidermidis	FDAARGOS 1083	GCF_016727385.1	yes
S. epidermidis	FDAARGOS 1243	GCF_016889165.1	yes
S. epidermidis	FDAARGOS 1361	GCF_016904135.1	yes
S. epidermidis	FDAARGOS 1363	GCF_016903555.1	yes
S. epidermidis	FDAARGOS 1364	GCF_016903575.1	yes
S. epidermidis	FDAARGOS 153	GCF_002944995.1	yes
S. epidermidis	FDAARGOS 161	GCF_002954055.1	yes
S. epidermidis	FDAARGOS 529	GCF_003812425.1	yes
S. epidermidis	FDAARGOS 913	GCF_016026915.1	yes
S. epidermidis	GTH12	GCF_003119275.1	yes
S. epidermidis	HD33	GCF_006337225.1	yes
S. epidermidis	HD43	GCF_006337205.1	yes
S. epidermidis	HD66	GCF_006337185.1	yes
S. epidermidis	IRL01	GCF_009685135.1	yes
S. epidermidis	LM087	GCF_014334295.1	yes
S. epidermidis	NBRC 113846	GCF_020181395.1	yes
S. epidermidis	NCCP 16828	GCF_009769125.1	yes
S. epidermidis	NCCP 16829	GCF_009769015.1	yes
S. epidermidis	NCTC 13924	GCF_900638695.1	yes
S. epidermidis	O47	GCF_013317125.1	yes
S. epidermidis	PH1-28	GCF_016406625.1	yes
S. epidermidis	PM221	GCF_000751035.1	yes
S. epidermidis	R10C	GCF_021513035.1	yes
S. epidermidis	RP62A	GCF_000011925.1	yes
S. epidermidis	Se BPH0697	GCF_902509485.1	yes
S. epidermidis	Se BPH0704	GCF_902509495.1	yes
S. epidermidis	Se BPH0711	GCF_902509535.1	yes
S. epidermidis	Se BPH0723	GCF_902509515.1	yes
S. epidermidis	Se BPH0736	GCF_902509505.1	yes
S. epidermidis	Se RP62a UoM	GCF_902509525.1	yes
S. epidermidis	SE48	GCF_016406225.1	yes
S. epidermidis	SE90	GCF_002749455.1	yes
S. epidermidis	SE95	GCF_002749515.1	yes
S. epidermidis	SEI	GCF_000759555.1	yes
S. epidermidis	SESURV p1 0557	GCF_011306595.1	yes
S. epidermidis	SESURV p1 0563	GCF_011306775.1	yes
S. epidermidis	SESURV p1 0612	GCF_011307015.1	yes
S. epidermidis	SESURV p1 1200	GCF_011307595.1	yes
S. epidermidis	SESURV p2 0614	GCF_011307235.1	yes
S. epidermidis	SESURV p3 0825	GCF_011307475.1	yes
S. epidermidis	SESURV p3 1362	GCF_011307695.1	yes
S. epidermidis	SESURV p4 1553	GCF_011307715.1	yes
S. epidermidis	V1933625	GCF_019330125.1	yes
S. epidermidis	V1933793	GCF_019330145.1	yes
S. epidermidis	V1936703	GCF_019330165.1	yes
S. epidermidis	V1937538	GCF_019330185.1	yes
S. epidermidis	V1939586	GCF_019330205.1	yes
S. epidermidis	V1949610	GCF_019330225.1	yes
S. epidermidis	V1950266	GCF_019330245.1	yes
S. epidermidis	Z0118SE0132	GCF_014490515.1	yes
S. epidermidis	Z0118SE0260	GCF_014489335.1	yes
S. epidermidis	Z0118SE0269	GCF_016834475.1	yes
S. epidermidis	Z0118SE0272	GCF_016834495.1	yes
S. felis	ATCC 49168T	GCF_003012915.1	yes
S. felis	F1	GCF_003385465.1
S. felis	F12	GCF_003388075.1
S. felis	F13	GCF_003388045.1
S. felis	F14	GCF_003388055.1
S. felis	F15	GCF_003388035.1
S. felis	F16	GCF_003387995.1
S. felis	F17	GCF_003385345.1
S. felis	F18	GCF_003387975.1
S. felis	F19	GCF_003385325.1
S. felis	F2	GCF_003388145.1
S. felis	F20	GCF_003387965.1
S. felis	F21	GCF_003391625.1
S. felis	F22	GCF_003387955.1
S. felis	F24	GCF_003391645.1
S. felis	F25	GCF_003387915.1
S. felis	F26	GCF_003387895.1
S. felis	F27	GCF_003387885.1
S. felis	F29	GCF_003387875.1
S. felis	F30	GCF_003391705.1
S. felis	F33	GCF_003387835.1
S. felis	F34	GCF_003391725.1
S. felis	F4	GCF_003385435.1
S. felis	F5	GCF_003388135.1
S. felis	F6	GCF_003391635.1
S. felis	F7	GCF_003388125.1
S. felis	F8	GCF_003391655.1
S. felis	F9	GCF_003388115.1
S. felis	FDAARGOS 1014	GCF_016127055.1	yes
S. felis	HARRANVET	GCF_016092515.1
S. hominis	1118 SHAE	GCF_001068715.1
S. hominis	1137 SHAE	GCF_001068725.1
S. hominis	1288 SEPI	GCF_001069485.1
S. hominis	151250009-3-258-50	GCF_014265735.1
S. hominis	19A	GCF_007814725.1	yes
S. hominis	1H9	GCF_018408065.1
S. hominis	202 SEPI	GCF_001071725.1
S. hominis	238 SHAE	GCF_001070775.1
S. hominis	2842STDY5753564	GCF_900033555.1
S. hominis	336 SHAE	GCF_001070895.1
S. hominis	437 SHAE	GCF_001072955.1
S. hominis	438 SHAE	GCF_001072965.1
S. hominis	513 SHAE	GCF_001073185.1
S. hominis	515 SHAE	GCF_001071235.1
S. hominis	657 SHAE	GCF_001073815.1
S. hominis	692 SHAE	GCF_001073975.1
S. hominis	793 SHAE	GCF_001077055.1
S. hominis	794 SEPI	GCF_001077185.1
S. hominis	858 SHAE	GCF_001074645.1
S. hominis	A9	GCF_004329075.1
S. hominis	AATZB	GCF_020740115.1
S. hominis	AATZI	GCF_020740025.1
S. hominis	AATZL	GCF_020740045.1
S. hominis	Ani-LG-038	GCF_021366975.1
S. hominis	Ani-LG-107	GCF_021366635.1
S. hominis	Ani-LG-137	GCF_021366695.1
S. hominis	Ani-LG-162	GCF_021366525.1
S. hominis	APC 3824	GCF_009897275.1
S. hominis	As1	GCF_001051905.1
S. hominis	As2	GCF_001051915.1
S. hominis	As3	GCF_001051895.1
S. hominis	B10	GCF_900006855.1
S. hominis	BHG17	GCF_001886335.1
S. hominis	C80	GCF_000183685.1
S. hominis	CCUG 42399	GCF_002902465.1
S. hominis	DE0120	GCF_007681955.1
S. hominis	DE0132	GCF_007681935.1
S. hominis	DE0153	GCF_007681865.1
S. hominis	DE0156	GCF_007681825.1
S. hominis	DE0165	GCF_007678465.1
S. hominis	DE0167	GCF_007681815.1
S. hominis	DE0187	GCF_007681775.1
S. hominis	DE0188	GCF_007681755.1
S. hominis	DE0209	GCF_007681695.1
S. hominis	DE0218	GCF_007681635.1
S. hominis	DE0222	GCF_007681605.1
S. hominis	DE0225	GCF_007681585.1
S. hominis	DE0233	GCF_007681535.1
S. hominis	DE0239	GCF_007681475.1
S. hominis	DE0256	GCF_007681485.1
S. hominis	DE0271	GCF_007681385.1
S. hominis	DE0289	GCF_007681325.1
S. hominis	DE0337	GCF_007676585.1
S. hominis	DE0368	GCF_007676535.1
S. hominis	DE0378	GCF_007676545.1
S. hominis	DE0379	GCF_007676505.1
S. hominis	DE0380	GCF_007676475.1
S. hominis	DE0419	GCF_007672535.1
S. hominis	DE0425	GCF_007672435.1
S. hominis	DE0447	GCF_007672245.1
S. hominis	DE0457	GCF_007672225.1
S. hominis	DE0488	GCF_007672165.1
S. hominis	DE0490	GCF_007672105.1
S. hominis	DE0503	GCF_007672085.1
S. hominis	DE0511	GCF_007672115.1
S. hominis	DE0512	GCF_007672065.1
S. hominis	DE0521	GCF_007672005.1
S. hominis	DE0581	GCF_007671855.1
S. hominis	DE0588	GCF_007671825.1
S. hominis	FDAARGOS 1043	GCF_016623665.1
S. hominis	FDAARGOS 136	GCF_002954105.1
S. hominis	FDAARGOS 575T	GCF_003812505.1	yes
S. hominis	FDAARGOS 745	GCF_012273435.1
S. hominis	FDAARGOS 746	GCF_009730135.1	yes
S. hominis	FDAARGOS 747	GCF_009730115.1	yes
S. hominis	FDAARGOS 748	GCF_013364435.1
S. hominis	FDAARGOS 762	GCF_013267575.1	yes
S. hominis	H69	GCF_001650655.1
S. hominis	HAA31	GCF_017315645.1
S. hominis	HAB38	GCF_017315625.1
S. hominis	Hudgins	GCF_001691635.1
S. hominis	I4	GCF_900006945.1
S. hominis	IIF3SC-B11	GCF_014266525.1
S. hominis	IIF3SC-B11-FOX	GCF_014264985.1
S. hominis	IIF3SC-B11-OX	GCF_014265015.1
S. hominis	IIF3SC-B11-P	GCF_014264995.1
S. hominis	IIF3SW-B11-OX	GCF_014265115.1
S. hominis	IIF3SW-P1	GCF_014266935.1
S. hominis	IIF3SW-P1-FOX	GCF_014265215.1
S. hominis	IIF3SW-P1-OX	GCF_014265085.1
S. hominis	IIF3SW-P1-RA	GCF_014265125.1
S. hominis	IIF3SW-P2	GCF_014266895.1
S. hominis	IIF3SW-P2-FOX	GCF_014265095.1
S. hominis	IIF3SW-P2-NN	GCF_014265005.1
S. hominis	IIF3SW-P2-P	GCF_014265025.1
S. hominis	IIF4SC-B4	GCF_014267295.1
S. hominis	IIF4SC-B5	GCF_014266505.1
S. hominis	IIF4SC-B9	GCF_001743355.1
S. hominis	IIF7SC-B2	GCF_014266385.1
S. hominis	J11	GCF_900006845.1
S. hominis	J11	GCF_900240155.1
S. hominis	J23	GCF_900006735.1
S. hominis	J27	GCF_900006745.1
S. hominis	J31	GCF_900006665.1
S. hominis	J6	GCF_900006865.1
S. hominis	J6	GCF_900240185.1
S. hominis	K1	GCF_002156675.1	yes
S. hominis	K24	GCF_019149255.1
S. hominis	KR	GCF_002276845.1
S. hominis	LRKNS031	GCF_001658765.1
S. hominis	MBF12-19J	GCF_018456105.1
S. hominis	MBL AB63	GCF_016428605.1
S. hominis	MGYG-HGUT-02399	GCF_902386755.1
S. hominis	MMP2	GCF_002026385.1
S. hominis	MRS-249-WT-4B	GCF_012843365.1
S. hominis	NC15	GCF_021188735.1
S. hominis	NCTC7802	GCF_900458745.1
S. hominis	NFPP34	GCF_900109865.1
S. hominis	R6010	GCF_015274585.1
S. hominis	R6011	GCF_015274535.1
S. hominis	R6016	GCF_015274675.1
S. hominis	R6017	GCF_015274655.1
S. hominis	RE2.10	GCF_001876465.1
S. hominis	RE2.7	GCF_001876445.1
S. hominis	RE2.8	GCF_001876405.1
S. hominis	RE2.9	GCF_010093095.1
S. hominis	RIT-PI-k	GCF_001297105.1
S. hominis	RIT612	GCF_003716315.1
S. hominis	S00278	GCF_014204615.1
S. hominis	S14	GCF_021188875.1
S. hominis	S34-1	GCF_021497065.1	yes
S. hominis	SDA3	GCF_007004175.1
S. hominis	SDB3	GCF_007004385.1
S. hominis	SDC3	GCF_007004245.1
S. hominis	SDD3	GCF_007004605.1
S. hominis	SH04 17	GCF_002799525.1
S. hominis	SH08 17	GCF_002799365.1
S. hominis	ShoR14	GCF_017742685.1
S. hominis	SHYJILJH	GCF_009663945.1
S. hominis	SK119	GCF_000174735.1
S. hominis	SNUC 2444	GCF_003042465.1
S. hominis	SNUC 2620	GCF_003042385.1
S. hominis	SNUC 2694	GCF_003042375.1
S. hominis	SNUC 3404	GCF_003042345.1
S. hominis	SNUC 3405	GCF_003579665.1
S. hominis	SNUC 3870	GCF_003579515.1
S. hominis	SNUC 4474	GCF_003579635.1
S. hominis	SNUC 5336	GCF_003042335.1
S. hominis	SNUC 5746	GCF_003042305.1
S. hominis	SNUC 5748	GCF_003580605.1
S. hominis	SNUC 5852	GCF_003043055.1
S. hominis	UFMG-H7B	GCF_012102295.1
S. hominis	UMB0272	GCF_002860985.1
S. hominis	UMB1296-1T	GCF_018919365.1
S. hominis	VCU122	GCF_000247085.1
S. hominis	ZBW5	GCF_000269685.1
S. muscae	NCTC 13833T	GCF_900187005.1	yes
S. microti	NCTC 13832T	GCF_900458705.1
S. rostri	DSM 21968T	GCF_002902145.1
S. pasteuri	65.1	GCF_021300665.1
S. pasteuri	1I30	GCF_018407725.1
S. pasteuri	3C	GCF_007814825.1	yes
S. pasteuri	65WT	GCF_003020865.1
S. pasteuri	B46	GCF_910576415.1
S. pasteuri	BAB3	GCF_000981155.1
S. pasteuri	Bh1PMw	GCF_021191425.1
S. pasteuri	DE0353	GCF_007673515.1
S. pasteuri	DE0437	GCF_008763955.1
S. pasteuri	DE0452	GCF_007667805.1
S. pasteuri	DE0522	GCF_007666695.1
S. pasteuri	FDAARGOS 1069T	GCF_016599795.1	yes
S. pasteuri	FDAARGOS 1070	GCF_016751935.1
S. pasteuri	FDAARGOS 1151	GCF_016725285.1	yes
S. pasteuri	FDAARGOS 1152	GCF_016725205.1	yes
S. pasteuri	FDAARGOS 1206	GCF_016888605.1
S. pasteuri	JS7	GCF_002442915.1	yes
S. pasteuri	KR	GCF_002276895.1
S. pasteuri	NFIX07	GCF_900119855.1
S. pasteuri	PT 26	GCF_003408875.1
S. pasteuri	RIT605	GCF_003725385.1
S. pasteuri	SNUC 2044	GCF_003052695.1
S. pasteuri	SNUC 2657	GCF_003580565.1
S. pasteuri	SNUC 4960	GCF_003580525.1
S. pasteuri	SNUC 5019	GCF_003580755.1
S. pasteuri	SNUC 5329	GCF_003052685.1
S. pasteuri	SNUC 5836	GCF_003052725.1
S. pasteuri	SP1	GCF_000494875.1	yes
S. schleiferi	192	GCF_011137095.1
S. schleiferi	196	GCF_011137135.1
S. schleiferi	205	GCF_011137155.1
S. schleiferi	214	GCF_011137165.1
S. schleiferi	1360-13	GCF_001188855.1	yes
S. schleiferi	2142-05	GCF_001188895.1	yes
S. schleiferi	2317-03	GCF_001188915.1	yes
S. schleiferi	5909-02	GCF_001188875.1	yes
S. schleiferi	ATCC 43808	GCF_011137195.1
S. schleiferi	MGYG-HGUT-01437	GCF_902374935.1
S. schleiferi	NCTC 12218T	GCF_003968865.1	yes
S. schleiferi	OT1-1	GCF_004026205.1	yes
S. schleiferi	R5963	GCF_015272905.1
S. schleiferi	R5964	GCF_015272925.1
S. schleiferi	R5965	GCF_015272835.1
S. schleiferi	R5966	GCF_015272815.1
S. schleiferi	R5967	GCF_015272875.1
S. schleiferi	R6042	GCF_015272795.1
S. schleiferi	R6043	GCF_015272805.1
S. schleiferi	R6044	GCF_015272755.1
S. schleiferi	R6045	GCF_015272745.1
S. schleiferi	R6046	GCF_015272735.1
S. schleiferi	R6055	GCF_015272705.1
S. schleiferi	R6056	GCF_015272695.1
S. schleiferi	R6057	GCF_015272665.1
S. schleiferi	R6058	GCF_015272655.1
S. schleiferi	TSCC54	GCF_001548255.1	yes
S. simulans	15	GCF_002994405.1
S. simulans	19	GCF_002994465.1
S. simulans	52	GCF_002994425.1
S. simulans	78	GCF_002994355.1
S. simulans	97	GCF_002994345.1
S. simulans	102	GCF_002994325.1
S. simulans	113	GCF_002994385.1
S. simulans	116	GCF_002994445.1
S. simulans	1H5	GCF_018408165.1
S. simulans	7977-4	GCF_021367775.1
S. simulans	8455-3	GCF_021367695.1
S. simulans	ACS-120-V-Sch1	GCF_000314755.2
S. simulans	CJ16	GCF_001439855.1
S. simulans	FDAARGOS 124	GCF_001559115.2	yes
S. simulans	FDAARGOS 383	GCF_002386185.1	yes
S. simulans	G12	GCF_021190755.1
S. simulans	HAA294	GCF_017315525.1
S. simulans	MJR7712	GCF_001546635.1
S. simulans	MR1	GCF_003096155.1	yes
S. simulans	MR2	GCF_003076375.1	yes
S. simulans	MR3	GCF_003006055.1	yes
S. simulans	MR4	GCF_003006075.1	yes
S. simulans	NCTC 11046T	GCF_002902285.1	yes
S. simulans	NCTC 7944	GCF_900636345.2
S. simulans	SNUC 1050	GCF_003043475.1
S. simulans	SNUC 1325	GCF_003579335.1
S. simulans	SNUC 1332	GCF_003042995.1
S. simulans	SNUC 1334	GCF_003041805.1
S. simulans	SNUC 1336	GCF_003041775.1
S. simulans	SNUC 1337	GCF_003041835.1
S. simulans	SNUC 1346	GCF_003580305.1
S. simulans	SNUC 1347	GCF_003580285.1
S. simulans	SNUC 1354	GCF_003043515.1
S. simulans	SNUC 1355	GCF_003580635.1
S. simulans	SNUC 1368	GCF_003042095.1
S. simulans	SNUC 1390	GCF_003580245.1
S. simulans	SNUC 1392	GCF_003580625.1
S. simulans	SNUC 1394	GCF_003041795.1
S. simulans	SNUC 1395	GCF_003579535.1
S. simulans	SNUC 1396	GCF_003043495.1
S. simulans	SNUC 1463	GCF_003043455.1
S. simulans	SNUC 1535	GCF_003041755.1
S. simulans	SNUC 1617	GCF_003042965.1
S. simulans	SNUC 1690	GCF_003580235.1
S. simulans	SNUC 1713	GCF_003041735.1
S. simulans	SNUC 1897	GCF_003579325.1
S. simulans	SNUC 2141	GCF_003041675.1
S. simulans	SNUC 2167	GCF_003041715.1
S. simulans	SNUC 2464	GCF_003043435.1
S. simulans	SNUC 2478	GCF_003041695.1
S. simulans	SNUC 2756	GCF_003043415.1
S. simulans	SNUC 3061	GCF_003579305.1
S. simulans	SNUC 317	GCF_003580315.1
S. simulans	SNUC 3210	GCF_003042115.1
S. simulans	SNUC 3770	GCF_003043375.1
S. simulans	SNUC 3896	GCF_003580215.1
S. simulans	SNUC 4566	GCF_003041635.1
S. simulans	SNUC 51	GCF_003043595.1
S. simulans	SNUC 5405	GCF_003041655.1
S. simulans	SNUC 67	GCF_003043565.1
S. simulans	SNUC 78	GCF_003580335.1
S. simulans	SNUC 822	GCF_003580665.1
S. simulans	SNUC 824	GCF_003579365.1
S. simulans	SNUC 915	GCF_003042835.1
S. simulans	SNUC 940	GCF_003043555.1
S. simulans	SNUC 983	GCF_003043535.1
S. simulans	UMC-CNS-990	GCF_000477455.1
M. sciuri	17943E	GCF_017368565.1
M. sciuri	19 lio	GCF_021078785.1
M. sciuri	19428wE1 BL01	GCF_015235165.1
M. sciuri	200NS	GCF_019917455.1
M. sciuri	207NS	GCF_009830435.1
M. sciuri	21 11 F9 SW	GCF_017368765.1
M. sciuri	210NS	GCF_009830405.1
M. sciuri	22 11 9 LW	GCF_017368535.1
M. sciuri	53NC	GCF_009830425.1
M. sciuri	ACT	GCF_013415315.1
M. sciuri	ACT.1	GCF_015234835.1
M. sciuri	Ani-GT-064	GCF_021367475.1
M. sciuri	Ani-GT-123	GCF_021367255.1
M. sciuri	Ani-LG-016	GCF_021367185.1
M. sciuri	Ani-LG-031	GCF_021367035.1
M. sciuri	Ani-LG-086	GCF_021366755.1
M. sciuri	ATCC 29059	GCF_900117375.1
M. sciuri	B9-58B	GCF_009259665.1
M. sciuri	BL01	GCF_004569525.1
M. sciuri	BMSA 1	GCF_001051265.1
M. sciuri	C2865	GCF_019443645.1
M. sciuri	CCUG 37923	GCF_003968855.1
M. sciuri	CCUG 39509	GCF_002902225.1
M. sciuri	Colony295	GCF_017028865.1
M. sciuri	Colony296	GCF_017028955.1
M. sciuri	Colony433	GCF_017028935.1
M. sciuri	DSM 20345	GCF_001046995.1
M. sciuri	FDAARGOS 285	GCF_002209165.2	yes
M. sciuri	G140	GCF_021189455.1
M. sciuri	G16-1	GCF_017583155.1
M. sciuri	G19	GCF_021215355.1
M. sciuri	G20	GCF_021190175.1
M. sciuri	G27	GCF_021215395.1
M. sciuri	G65	GCF_021189515.1
M. sciuri	G71	GCF_021190075.1
M. sciuri	G93	GCF_021190105.1
M. sciuri	GDB20D4P	GCF_016892065.1
M. sciuri	GDB8P12P	GCF_016893445.1
M. sciuri	GDB8P65P	GCF_016893305.1
M. sciuri	GDH8C110P	GCF_016067395.1	yes
M. sciuri	GDH9D128P	GCF_016891845.1
M. sciuri	GDK8D18P	GCF_016891785.1
M. sciuri	GDK8D25P	GCF_016893105.1
M. sciuri	GDK8D32P	GCF_016891705.1
M. sciuri	GDK8D33P	GCF_016891645.1
M. sciuri	GDK8D3P	GCF_016891825.1
M. sciuri	GDK8D41P	GCF_016893065.1
M. sciuri	GDK8D45P	GCF_016891605.1
M. sciuri	GDK8D46P	GCF_016891585.1
M. sciuri	GDK8D4P	GCF_016893185.1
M. sciuri	GDK8D53P	GCF_016892975.1
M. sciuri	GDK8D55P	GCF_016128315.1	yes
M. sciuri	GDK8D6P	GCF_016067215.1	yes
M. sciuri	GDK8D6P-1	GCF_016891805.1
M. sciuri	GDM7P051A	GCF_013602285.1
M. sciuri	GDQ20D70P	GCF_016887545.1	yes
M. sciuri	GDQ8D213P	GCF_016892865.1
M. sciuri	GDQ8D228P	GCF_016891325.1
M. sciuri	GDX8P100P	GCF_016892355.1
M. sciuri	GDX8P112P-1	GCF_016892285.1
M. sciuri	GDX8P14P	GCF_016892745.1
M. sciuri	GDX8P18P	GCF_016892785.1
M. sciuri	GDX8P45P	GCF_016892465.1
M. sciuri	GDX8P61P	GCF_017971705.1
M. sciuri	GDX8P98P	GCF_016892405.1
M. sciuri	GFQ9D239A	GCF_016892085.1
M. sciuri	i1	GCF_002407445.1
M. sciuri	K117.2	GCF_018967705.1
M. sciuri	K14	GCF_019149065.1
M. sciuri	K91	GCF_019334185.1
M. sciuri	LCHXa	GCF_002091355.1
M. sciuri	MC10 S56	GCF_003006205.1
M. sciuri	MIN-176	GCF_021460115.1	yes
M. sciuri	MIN-177	GCF_021460095.1	yes
M. sciuri	N23	GCF_021215325.1
M. sciuri	N31	GCF_021189215.1
M. sciuri	N44	GCF_021189155.1
M. sciuri	N55	GCF_021189275.1
M. sciuri	N65	GCF_021189015.1
M. sciuri	N7	GCF_021189395.1
M. sciuri	N76	GCF_021215315.1
M. sciuri	NCTC 12103T	GCF_900474615.1	yes
M. sciuri	NS1	GCF_001476955.1
M. sciuri	NS112	GCF_001477395.1
M. sciuri	NS202	GCF_001476555.1
M. sciuri	NS36	GCF_001477335.1
M. sciuri	NS44	GCF_001477405.1
M. sciuri	NS53	GCF_001476575.1
M. sciuri	NWAF26	GCF_014217745.1	yes
M. sciuri	P575	GCF_001766775.1
M. sciuri	P879	GCF_001766785.2
M. sciuri	RSA37	GCF_001476585.1
M. sciuri	S12	GCF_021188895.1
M. sciuri	S20	GCF_021215435.1
M. sciuri	S30	GCF_021188965.1
M. sciuri	S33	GCF_021188915.1
M. sciuri	S46	GCF_021188935.1
M. sciuri	S52	GCF_021189075.1
M. sciuri	SAP15-1	GCF_001684285.1
M. sciuri	SNUC 1020	GCF_003041975.1
M. sciuri	SNUC 1043	GCF_003580435.1
M. sciuri	SNUC 1323	GCF_003580695.1
M. sciuri	SNUC 1326	GCF_003579465.1
M. sciuri	SNUC 1345	GCF_003579445.1
M. sciuri	SNUC 1352	GCF_003579575.1
M. sciuri	SNUC 1353	GCF_003579565.1
M. sciuri	SNUC 1372	GCF_003041915.1
M. sciuri	SNUC 1403	GCF_003041945.1
M. sciuri	SNUC 1516	GCF_003580425.1
M. sciuri	SNUC 1679	GCF_003580395.1
M. sciuri	SNUC 1760	GCF_003042855.1
M. sciuri	SNUC 209	GCF_003042145.1
M. sciuri	SNUC 2103	GCF_003579425.1
M. sciuri	SNUC 225	GCF_003042195.1
M. sciuri	SNUC 2430	GCF_003580685.1
M. sciuri	SNUC 275	GCF_003579605.1
M. sciuri	SNUC 2754	GCF_003580375.1
M. sciuri	SNUC 2936	GCF_003579395.1
M. sciuri	SNUC 3120	GCF_003043075.1
M. sciuri	SNUC 3363	GCF_003580365.1
M. sciuri	SNUC 3899	GCF_003041895.1
M. sciuri	SNUC 4210	GCF_003041875.1
M. sciuri	SNUC 4659	GCF_003042135.1
M. sciuri	SNUC 5174	GCF_003579375.1
M. sciuri	SNUC 5594	GCF_003041855.1
M. sciuri	SNUC 70	GCF_003041935.1
M. sciuri	SNUC 740	GCF_003043615.1
M. sciuri	SS01	GCF_015831675.1
M. sciuri	SS02	GCF_015831685.1
M. sciuri	SSC-7107	GCF_017277335.1
M. sciuri	TET2	GCF_016653675.1	yes
M. sciuri	U1912491	GCF_021121165.1
M. sciuri	UA819	GCF_011065455.1
M. sciuri	UFMG-H6	GCF_012102515.1
M. sciuri	WHA07	GCF_019272915.1	yes
M. sciuri	Y98P	GCF_009648145.1
M. sciuri	Z8	GCF_000612145.1

## Sheet: MLST_S. aureus
Species	Strain	Host	arcC	aroE	glpF	gmk	pta	tpi	yqiL	Sequence_Type (ST)	Clonal_Complex (CC)
S. aureus	IVB6154	Camel	102	559	505	276	444	414	490	7619	CC1765
S. aureus	IVB6155	Camel	2	2	2	2	6	3	2	30	CC30
S. aureus	IVB6156	Camel	6	563	45	2	7	58	52	3602	CC130
S. aureus	IVB6157	Camel	2	2	2	2	6	3	2	30	CC30
S. aureus	IVB6158	Camel	421	57	45	278	7	58	52	3583	CC130
S. aureus	IVB6159	Camel	421	57	45	278	7	58	52	3583	CC130
S. aureus	IVB6163	Camel	2	2	2	2	6	306	2	2957	CC30
S. aureus	IVB6164	Camel	18	33	496	20	7	50	479	2073	CC1765
S. aureus	IVB6165	Camel	18	33	496	20	7	50	479	2073	CC1765
S. aureus	IVB6166	Camel	2	2	2	2	6	3	2	30	CC30
S. aureus	IVB6167	Camel	2	2	2	2	6	3	2	30	CC30
S. aureus	IVB6168	Camel	418	49	1	15	448	38	185	3582	CC5
S. aureus	IVB6169	Camel	2	2	2	2	6	3	2	30	CC30
S. aureus	IVB6170	Camel	1	558	1	1	12	4	494	3573	CC1?
S. aureus	IVB6171	Camel	6	557	504	2	445	413	489	3576	CC121
S. aureus	IVB6172	Cattle	196	556	45	2	109	14	5	3581	CC121
S. aureus	IVB6173	Camel	18	33	496	20	7	50	479	2073	CC1765
S. aureus	IVB6185	Camel	2	2	2	2	6	3	2	30	CC30
S. aureus	IVB6191	Cattle	196	556	45	2	109	14	5	3581	CC121
S. aureus	IVB6195	Camel	421	57	45	278	7	58	52	3583	CC130
S. aureus	IVB6196	Camel	2	2	2	2	6	306	2	2957	CC30
S. aureus	IVB6201	Cattle	196	556	45	2	109	14	5	3581	CC121
S. aureus	IVB6202	Cattle	6	55	45	2	109	14	5	3575	CC121
S. aureus	IVB6215	Camel	2	2	2	281	6	3	2	3667	CC30
S. aureus	IVB6221	Camel	18	33	496	20	7	50	572	7620	CC1765
S. aureus	IVB6232	Camel	18	33	496	20	7	50	478	1765	CC1765
S. aureus	IVB6239	Camel	1	558	1	1	12	4	494	3573	CC1
S. aureus	IVB6242	Camel	2	2	2	2	6	306	2	2957	CC30
S. aureus	IVB6243	Camel	2	2	2	2	6	306	2	2957	CC30
S. aureus	IVB6248	Camel	18	33	496	20	7	50	479	2073	CC1765
S. aureus	IVB6249	Camel	2	2	2	2	6	3	2	30	CC30
S. aureus	IVB6250	Camel	2	2	2	2	6	3	2	30	CC30
S. aureus	IVB6252	Camel	18	33	496	20	7	50	479	2073	CC1765

## Sheet: MLST_S. epidermidis
Species	Strain	Host	arcC	aroE	gtr	mutS	pyrR	tpiA	yqiL	Sequence_Type (ST)
S. epidermidis	IVB6194	Camel	1	1	6	1	2	1	1	251
S. epidermidis	IVB6208	Camel	12	44	2	5	7	33	4	1136
S. epidermidis	IVB6210	Cattle	28	16	5	5	3	19	49	441
S. epidermidis	IVB6213	Camel	1	1	2	2	2	1	1	6
S. epidermidis	IVB6256	Camel	1	1	6	1	2	1	1	251

## Sheet: MLST_S. chromogenes
Species	Strain	Host	arcC	hutU	fumC	dnaJ	glpF	menF	pta	Sequence_Type (ST)
S. chromogenes	IVB6199	Cattle	12	29	24	34	40	28	25	128
S. chromogenes	IVB6200	Cattle	37	28	22	19	39	27	24	129

## Sheet: MLST_S. hominis
Species	Strain	Host	arcC	glpK	gtr	pta	tpiA	tuf	Sequence_Type (ST)
S. hominis	IVB6247	Camel	8	14	9	1	14	9	75

## Sheet: MLST_M. sciuri
Species	Strain	Host	ack	aroE	ftsZ	glpK	gmk	pta1	tpiA	Sequence_Type (ST)
M. sciuri	IVB6216	Camel	32	57	27	55	31	51	34	205
M. sciuri	IVB6217	Camel	33	58	17	56	13	6	17	203
M. sciuri	IVB6223	Camel	31	56	26	57	32	52	35	202
M. sciuri	IVB6224	Camel	31	56	26	57	32	52	35	202
M. sciuri	IVB6225	Camel	31	56	26	57	32	52	35	202
M. sciuri	IVB6228	Camel	31	56	26	57	32	52	35	202
M. sciuri	IVB6229	Camel	31	56	26	57	32	52	35	202
M. sciuri	IVB6230	Camel	12	22	7	22	11	21	10	67
M. sciuri	IVB6231	Camel	8	12	13	14	6	13	10	59
M. sciuri	IVB6255	Camel	13	24	17	57	32	6	17	204
