# Supplementary material for: Genomic Characterization and Antimicrobial Susceptibility of Dromedary-Associated Staphylococcaceae from the Horn of Africa
Source: Appl Environ Microbiol. 2022 Oct 13;88(21):e01146-22. doi: 10.1128/aem.01146-22 (PMC9642023; doi:10.1128/aem.01146-22)
Supplement: Supplemental file 5 — Data Set S4. Download aem.01146-22-s0005.xlsx, XLSX file, 0.2 MB [file aem.01146-22-s0005.xlsx]

## Sheet: TAS_M.sciuri
Species	Strain	PROKKA_ID	Location	TAS_family	PROKKA_gene_description	Tasmania_HMM_ID	E_value	Score	TasmaniaHMM_nearest_Pfam_ID	TasmaniaHMM_nearest_Pfam_name	TasmaniaHMM_nearest_Pfam_desc
M. sciuri	IVB6216	IVB6216_00067	chr	yoeB/yefM	Antitoxin RelJ	A.42324	1.3e-27	93.5	PF02604	PhdYeFM_antitox	Antitoxin Phd_YefM, type II toxin-antitoxin system
M. sciuri	IVB6216	IVB6216_00068	chr	yoeB/yefM	Toxin YoeB	T.47405	2.6e-40	134.3	PF06769	YoeB_toxin	YoeB-like toxin of bacterial type II toxin-antitoxin system
M. sciuri	IVB6216	IVB6216_00979	chr	mazF/mazE	MazE antitoxin	guilt-by-association	NA	NA	NA	NA	NA
M. sciuri	IVB6216	IVB6216_00980	chr	mazF/mazE	Endoribonuclease MazF	T.2208	2.1e-57	189.7	PF02452	PemK_toxin	PemK-like, MazF-like toxin of type II toxin-antitoxin system
M. sciuri	IVB6217	IVB6217_00087	chr	yoeB/yefM	Antitoxin RelJ	A.42324	2.5e-29	98.8	PF02604	PhdYeFM_antitox	Antitoxin Phd_YefM, type II toxin-antitoxin system
M. sciuri	IVB6217	IVB6217_00088	chr	yoeB/yefM	Toxin YoeB	T.47405	6.1e-40	133	PF06769	YoeB_toxin	YoeB-like toxin of bacterial type II toxin-antitoxin system
M. sciuri	IVB6217	IVB6217_00973	chr	mazF/mazE	MazE antitoxin	guilt-by-association	NA	NA	NA	NA	NA
M. sciuri	IVB6217	IVB6217_00974	chr	mazF/mazE	Endoribonuclease MazF	T.2208	6.1e-57	188.1	PF02452	PemK_toxin	PemK-like, MazF-like toxin of type II toxin-antitoxin system
M. sciuri	IVB6223	IVB6223_00087	chr	yoeB/yefM	Antitoxin RelJ	A.42324	2e-28	95.9	PF02604	PhdYeFM_antitox	Antitoxin Phd_YefM, type II toxin-antitoxin system
M. sciuri	IVB6223	IVB6223_00088	chr	yoeB/yefM	Toxin RelK	T.47405	6.4e-40	132.9	PF06769	YoeB_toxin	YoeB-like toxin of bacterial type II toxin-antitoxin system
M. sciuri	IVB6223	IVB6223_00798	chr	mazF/mazE	MazE antitoxin	guilt-by-association	NA	NA	NA	NA	NA
M. sciuri	IVB6223	IVB6223_00799	chr	mazF/mazE	Endoribonuclease MazF	T.2208	1.9e-57	189.7	PF02452	PemK_toxin	PemK-like, MazF-like toxin of type II toxin-antitoxin system
M. sciuri	IVB6224	IVB6224_00087	chr	yoeB/yefM	Antitoxin RelJ	A.42324	1.9e-28	95.9	PF02604	PhdYeFM_antitox	Antitoxin Phd_YefM, type II toxin-antitoxin system
M. sciuri	IVB6224	IVB6224_00088	chr	yoeB/yefM	Toxin RelK	T.47405	6.3e-40	132.9	PF06769	YoeB_toxin	YoeB-like toxin of bacterial type II toxin-antitoxin system
M. sciuri	IVB6224	IVB6224_00798	chr	mazF/mazE	MazE antitoxin	guilt-by-association	NA	NA	NA	NA	NA
M. sciuri	IVB6224	IVB6224_00799	chr	mazF/mazE	Endoribonuclease MazF	T.2208	1.9e-57	189.7	PF02452	PemK_toxin	PemK-like, MazF-like toxin of type II toxin-antitoxin system
M. sciuri	IVB6225	IVB6225_00087	chr	yoeB/yefM	Antitoxin RelJ	A.42324	2e-28	95.9	PF02604	PhdYeFM_antitox	Antitoxin Phd_YefM, type II toxin-antitoxin system
M. sciuri	IVB6225	IVB6225_00088	chr	yoeB/yefM	Toxin RelK	T.47405	6.4e-40	132.9	PF06769	YoeB_toxin	YoeB-like toxin of bacterial type II toxin-antitoxin system
M. sciuri	IVB6225	IVB6225_00797	chr	mazF/mazE	MazE antitoxin	guilt-by-association	NA	NA	NA	NA	NA
M. sciuri	IVB6225	IVB6225_00798	chr	mazF/mazE	Endoribonuclease MazF	T.2208	1.9e-57	189.7	PF02452	PemK_toxin	PemK-like, MazF-like toxin of type II toxin-antitoxin system
M. sciuri	IVB6228	IVB6228_00087	chr	yoeB/yefM	Antitoxin RelJ	A.42324	1.9e-28	95.9	PF02604	PhdYeFM_antitox	Antitoxin Phd_YefM, type II toxin-antitoxin system
M. sciuri	IVB6228	IVB6228_00088	chr	yoeB/yefM	Toxin RelK	T.47405	6.3e-40	132.9	PF06769	YoeB_toxin	YoeB-like toxin of bacterial type II toxin-antitoxin system
M. sciuri	IVB6228	IVB6228_00797	chr	mazF/mazE	MazE antitoxin	guilt-by-association	NA	NA	NA	NA	NA
M. sciuri	IVB6228	IVB6228_00798	chr	mazF/mazE	Endoribonuclease MazF	T.2208	1.9e-57	189.7	PF02452	PemK_toxin	PemK-like, MazF-like toxin of type II toxin-antitoxin system
M. sciuri	IVB6229	IVB6229_00087	chr	yoeB/yefM	Antitoxin RelJ	A.42324	1.9e-28	95.9	PF02604	PhdYeFM_antitox	Antitoxin Phd_YefM, type II toxin-antitoxin system
M. sciuri	IVB6229	IVB6229_00088	chr	yoeB/yefM	Toxin RelK	T.47405	6.3e-40	132.9	PF06769	YoeB_toxin	YoeB-like toxin of bacterial type II toxin-antitoxin system
M. sciuri	IVB6229	IVB6229_00798	chr	mazF/mazE	MazE antitoxin	guilt-by-association	NA	NA	NA	NA	NA
M. sciuri	IVB6229	IVB6229_00799	chr	mazF/mazE	Endoribonuclease MazF	T.2208	1.9e-57	189.7	PF02452	PemK_toxin	PemK-like, MazF-like toxin of type II toxin-antitoxin system
M. sciuri	IVB6230	IVB6230_00858	chr	mazF/mazE	MazE antitoxin	guilt-by-association	NA	NA	NA	NA	NA
M. sciuri	IVB6230	IVB6230_00859	chr	mazF/mazE	Endoribonuclease MazF	T.2208	6.2e-57	188.1	PF02452	PemK_toxin	PemK-like, MazF-like toxin of type II toxin-antitoxin system
M. sciuri	IVB6231	IVB6231_00835	chr	mazF/mazE	MazE antitoxin	guilt-by-association	NA	NA	NA	NA	NA
M. sciuri	IVB6231	IVB6231_00836	chr	mazF/mazE	Endoribonuclease MazF	T.2208	6.1e-57	188.1	PF02452	PemK_toxin	PemK-like, MazF-like toxin of type II toxin-antitoxin system
M. sciuri	IVB6255	IVB6255_00095	chr	yoeB/yefM	Antitoxin RelJ	A.42324	2.5e-29	98.8	PF02604	PhdYeFM_antitox	Antitoxin Phd_YefM, type II toxin-antitoxin system
M. sciuri	IVB6255	IVB6255_00096	chr	yoeB/yefM	Toxin YoeB	T.47405	6.2e-40	133	PF06769	YoeB_toxin	YoeB-like toxin of bacterial type II toxin-antitoxin system
M. sciuri	IVB6255	IVB6255_00840	chr	mazF/mazE	MazE antitoxin	guilt-by-association	NA	NA	NA	NA	NA
M. sciuri	IVB6255	IVB6255_00841	chr	mazF/mazE	Endoribonuclease MazF	T.2208	6.2e-57	188.1	PF02452	PemK_toxin	PemK-like, MazF-like toxin of type II toxin-antitoxin system

## Sheet: TAS_S.agnetis
Species	Strain	PROKKA_ID	Location	TAS_family	PROKKA_gene_description	Tasmania_HMM_ID	E_value	Score	TasmaniaHMM_nearest_Pfam_ID	TasmaniaHMM_nearest_Pfam_name	TasmaniaHMM_nearest_Pfam_desc
S. agnetis	IVB6175	IVB6175_00799	chr	mazF/mazE	MazE antitoxin	guilt-by-association	NA	NA	NA	NA	NA
S. agnetis	IVB6175	IVB6175_00800	chr	mazF/mazE	Endoribonuclease MazF	T.2208	8.2e-57	187.5	PF02452	PemK_toxin	PemK-like, MazF-like toxin of type II toxin-antitoxin system
S. agnetis	IVB6175	IVB6175_01704	chr:prophage	hicA/hicB	hypothetical protein	A.18706	5.1e-10	36.5	PF15919	HicB_lk_antitox	HicB_like antitoxin of bacterial toxin-antitoxin system
S. agnetis	IVB6175	IVB6175_01705	chr:prophage	hicA/hicB	hypothetical protein	T.27346	5.5e-15	52.6	PF07927	HicA_toxin	HicA toxin of bacterial toxin-antitoxin,
S. agnetis	IVB6177	IVB6177_00803	chr	mazF/mazE	MazE antitoxin	guilt-by-association	NA	NA	NA	NA	NA
S. agnetis	IVB6177	IVB6177_00804	chr	mazF/mazE	Endoribonuclease MazF	T.2208	8e-57	187.5	PF02452	PemK_toxin	PemK-like, MazF-like toxin of type II toxin-antitoxin system
S. agnetis	IVB6177	IVB6177_01720	chr:prophage	hicA/hicB	hypothetical protein	A.18706	5e-10	36.5	PF15919	HicB_lk_antitox	HicB_like antitoxin of bacterial toxin-antitoxin system
S. agnetis	IVB6177	IVB6177_01721	chr:prophage	hicA/hicB	hypothetical protein	T.27346	5.4e-15	52.6	PF07927	HicA_toxin	HicA toxin of bacterial toxin-antitoxin,
S. agnetis	IVB6186	IVB6186_00808	chr	mazF/mazE	MazE antitoxin	guilt-by-association	NA	NA	NA	NA	NA
S. agnetis	IVB6186	IVB6186_00809	chr	mazF/mazE	Endoribonuclease MazF	T.2208	8.1e-57	187.5	PF02452	PemK_toxin	PemK-like, MazF-like toxin of type II toxin-antitoxin system
S. agnetis	IVB6187	IVB6187_00807	chr	mazF/mazE	MazE antitoxin	guilt-by-association	NA	NA	NA	NA	NA
S. agnetis	IVB6187	IVB6187_00808	chr	mazF/mazE	Endoribonuclease MazF	T.2208	8.1e-57	187.5	PF02452	PemK_toxin	PemK-like, MazF-like toxin of type II toxin-antitoxin system
S. agnetis	IVB6197	IVB6197_00801	chr	mazF/mazE	MazE antitoxin	guilt-by-association	NA	NA	NA	NA	NA
S. agnetis	IVB6197	IVB6197_00802	chr	mazF/mazE	Endoribonuclease MazF	T.2208	8.1e-57	187.5	PF02452	PemK_toxin	PemK-like, MazF-like toxin of type II toxin-antitoxin system
S. agnetis	IVB6212	IVB6212_00806	chr	mazF/mazE	MazE antitoxin	guilt-by-association	NA	NA	NA	NA	NA
S. agnetis	IVB6212	IVB6212_00807	chr	mazF/mazE	Endoribonuclease MazF	T.2208	7.9e-57	187.5	PF02452	PemK_toxin	PemK-like, MazF-like toxin of type II toxin-antitoxin system

## Sheet: TAS_S.arlettae
Species	Strain	PROKKA_ID	Location	TAS_family	PROKKA_gene_description	Tasmania_HMM_ID	E_value	Score	TasmaniaHMM_nearest_Pfam_ID	TasmaniaHMM_nearest_Pfam_name	TasmaniaHMM_nearest_Pfam_desc
S. arlettae	IVB6234	IVB6234_00996	chr	mazF/mazE	MazE antitoxin	guilt-by-association	NA	NA	NA	NA	NA
S. arlettae	IVB6234	IVB6234_00997	chr	mazF/mazE	Endoribonuclease MazF	T.2208	2.1e-56	186.3	PF02452	PemK_toxin	PemK-like, MazF-like toxin of type II toxin-antitoxin system
S. arlettae	IVB6235	IVB6235_00848	chr	mazF/mazE	MazE antitoxin	guilt-by-association	NA	NA	NA	NA	NA
S. arlettae	IVB6235	IVB6235_00849	chr	mazF/mazE	Endoribonuclease MazF	T.2208	2.1e-56	186.3	PF02452	PemK_toxin	PemK-like, MazF-like toxin of type II toxin-antitoxin system
S. arlettae	IVB6235	IVB6235_02729	plasmid:prophage	yoeB/yefM	hypothetical protein	T.21922	1.4e-45	151	PF06769	YoeB_toxin	YoeB-like toxin of bacterial type II toxin-antitoxin system
S. arlettae	IVB6235	IVB6235_02730	plasmid:prophage	yoeB/yefM	hypothetical protein	A.42391	3.9e-44	146.2	PF02604	PhdYeFM_antitox	Antitoxin Phd_YefM, type II toxin-antitoxin system

## Sheet: TAS_S.aureus
Species	Strain	PROKKA_ID	Location	TAS_family	PROKKA_gene_description	Tasmania_HMM_ID	E_value	Score	TasmaniaHMM_nearest_Pfam_ID	TasmaniaHMM_nearest_Pfam_name	TasmaniaHMM_nearest_Pfam_desc
S. aureus	IVB6154	IVB6154_02313	chr	mazF/mazE	Endoribonuclease MazF	T.2208	4.3e-58	191.8	PF02452	PemK_toxin	PemK-like, MazF-like toxin of type II toxin-antitoxin system
S. aureus	IVB6154	IVB6154_02314	chr	mazF/mazE	MazE antitoxin	guilt-by-association	NA	NA	NA	NA	NA
S. aureus	IVB6154	IVB6154_02673	chr	yoeB/yefM	Toxin YoeB	T.47405	7.4e-63	206.4	PF06769	YoeB_toxin	YoeB-like toxin of bacterial type II toxin-antitoxin system
S. aureus	IVB6154	IVB6154_02674	chr	yoeB/yefM	Antitoxin YefM	A.42324	3.7e-59	194.4	PF02604	PhdYeFM_antitox	Antitoxin Phd_YefM, type II toxin-antitoxin system
S. aureus	IVB6154	IVB6154_02727	chr	yoeB/yefM	hypothetical protein	T.21922	4.2e-58	191.2	PF06769	YoeB_toxin	YoeB-like toxin of bacterial type II toxin-antitoxin system
S. aureus	IVB6154	IVB6154_02728	chr	yoeB/yefM	Antitoxin RelJ	A.42391	4.7e-61	200.5	PF02604	PhdYeFM_antitox	Antitoxin Phd_YefM, type II toxin-antitoxin system
S. aureus	IVB6154	IVB6154_03020	plasmid:prophage	mazF/mazE	hypothetical protein	A.36829	1.3e-05	22.5	PF04014	MazE_antitoxin	Antidote-toxin recognition MazE, bacterial antitoxin
S. aureus	IVB6154	IVB6154_03021	plasmid:prophage	mazF/mazE	Endoribonuclease toxin MazF	T.64122	2.5e-13	47.4	PF02452	PemK_toxin	PemK-like, MazF-like toxin of type II toxin-antitoxin system
S. aureus	IVB6155	IVB6155_02194	chr	mazF/mazE	Endoribonuclease MazF	T.2208	4.2e-58	191.9	PF02452	PemK_toxin	PemK-like, MazF-like toxin of type II toxin-antitoxin system
S. aureus	IVB6155	IVB6155_02195	chr	mazF/mazE	MazE antitoxin	guilt-by-association	NA	NA	NA	NA	NA
S. aureus	IVB6155	IVB6155_02545	chr	yoeB/yefM	Toxin YoeB	T.47405	2.8e-62	204.5	PF06769	YoeB_toxin	YoeB-like toxin of bacterial type II toxin-antitoxin system
S. aureus	IVB6155	IVB6155_02546	chr	yoeB/yefM	Antitoxin YefM	A.42324	9.1e-59	193.1	PF02604	PhdYeFM_antitox	Antitoxin Phd_YefM, type II toxin-antitoxin system
S. aureus	IVB6155	IVB6155_02597	chr	yoeB/yefM	hypothetical protein	T.21922	2.3e-61	201.6	PF06769	YoeB_toxin	YoeB-like toxin of bacterial type II toxin-antitoxin system
S. aureus	IVB6155	IVB6155_02598	chr	yoeB/yefM	Antitoxin RelJ	A.42391	7.5e-61	199.8	PF02604	PhdYeFM_antitox	Antitoxin Phd_YefM, type II toxin-antitoxin system
S. aureus	IVB6156	IVB6156_00972	chr:prophage	pezT/pezA	hypothetical protein	guilt-by-association	NA	NA	NA	NA	NA
S. aureus	IVB6156	IVB6156_00973	chr:prophage	pezT/pezA	Antitoxin PezA	A.22073	2.9e-09	34.5	PF01381	HTH_3	Helix-turn-helix
S. aureus	IVB6156	IVB6156_02190	chr	mazF/mazE	Endoribonuclease MazF	T.2208	4.2e-58	191.8	PF02452	PemK_toxin	PemK-like, MazF-like toxin of type II toxin-antitoxin system
S. aureus	IVB6156	IVB6156_02191	chr	mazF/mazE	MazE antitoxin	guilt-by-association	NA	NA	NA	NA	NA
S. aureus	IVB6156	IVB6156_02538	chr	yoeB/yefM	Toxin YoeB	T.47405	4.1e-62	204	PF06769	YoeB_toxin	YoeB-like toxin of bacterial type II toxin-antitoxin system
S. aureus	IVB6156	IVB6156_02539	chr	yoeB/yefM	Antitoxin YefM	A.42324	4.4e-59	194.1	PF02604	PhdYeFM_antitox	Antitoxin Phd_YefM, type II toxin-antitoxin system
S. aureus	IVB6156	IVB6156_02888	plasmid:prophage	mazF/mazE	hypothetical protein	A.36829	1.3e-05	22.5	PF04014	MazE_antitoxin	Antidote-toxin recognition MazE, bacterial antitoxin
S. aureus	IVB6156	IVB6156_02889	plasmid:prophage	mazF/mazE	Endoribonuclease toxin MazF	T.64122	2.4e-13	47.4	PF02452	PemK_toxin	PemK-like, MazF-like toxin of type II toxin-antitoxin system
S. aureus	IVB6157	IVB6157_02148	chr	mazF/mazE	Endoribonuclease MazF	T.2208	4.2e-58	191.9	PF02452	PemK_toxin	PemK-like, MazF-like toxin of type II toxin-antitoxin system
S. aureus	IVB6157	IVB6157_02149	chr	mazF/mazE	MazE antitoxin	guilt-by-association	NA	NA	NA	NA	NA
S. aureus	IVB6157	IVB6157_02502	chr	yoeB/yefM	Toxin YoeB	T.47405	2.8e-62	204.5	PF06769	YoeB_toxin	YoeB-like toxin of bacterial type II toxin-antitoxin system
S. aureus	IVB6157	IVB6157_02503	chr	yoeB/yefM	Antitoxin YefM	A.42324	9.2e-59	193.1	PF02604	PhdYeFM_antitox	Antitoxin Phd_YefM, type II toxin-antitoxin system
S. aureus	IVB6158	IVB6158_02107	chr	mazF/mazE	Endoribonuclease MazF	T.2208	4e-58	191.8	PF02452	PemK_toxin	PemK-like, MazF-like toxin of type II toxin-antitoxin system
S. aureus	IVB6158	IVB6158_02108	chr	mazF/mazE	MazE antitoxin	guilt-by-association	NA	NA	NA	NA	NA
S. aureus	IVB6158	IVB6158_02456	chr	yoeB/yefM	Toxin YoeB	T.47405	3.8e-62	204	PF06769	YoeB_toxin	YoeB-like toxin of bacterial type II toxin-antitoxin system
S. aureus	IVB6158	IVB6158_02457	chr	yoeB/yefM	Antitoxin YefM	A.42324	4.2e-59	194.1	PF02604	PhdYeFM_antitox	Antitoxin Phd_YefM, type II toxin-antitoxin system
S. aureus	IVB6159	IVB6159_02107	chr	mazF/mazE	Endoribonuclease MazF	T.2208	4e-58	191.8	PF02452	PemK_toxin	PemK-like, MazF-like toxin of type II toxin-antitoxin system
S. aureus	IVB6159	IVB6159_02108	chr	mazF/mazE	MazE antitoxin	guilt-by-association	NA	NA	NA	NA	NA
S. aureus	IVB6159	IVB6159_02456	chr	yoeB/yefM	Toxin YoeB	T.47405	3.8e-62	204	PF06769	YoeB_toxin	YoeB-like toxin of bacterial type II toxin-antitoxin system
S. aureus	IVB6159	IVB6159_02457	chr	yoeB/yefM	Antitoxin YefM	A.42324	4.2e-59	194.1	PF02604	PhdYeFM_antitox	Antitoxin Phd_YefM, type II toxin-antitoxin system
S. aureus	IVB6163	IVB6163_02092	chr	mazF/mazE	Endoribonuclease MazF	T.2208	4e-58	191.9	PF02452	PemK_toxin	PemK-like, MazF-like toxin of type II toxin-antitoxin system
S. aureus	IVB6163	IVB6163_02093	chr	mazF/mazE	MazE antitoxin	guilt-by-association	NA	NA	NA	NA	NA
S. aureus	IVB6163	IVB6163_02446	chr	yoeB/yefM	Toxin YoeB	T.47405	2.7e-62	204.5	PF06769	YoeB_toxin	YoeB-like toxin of bacterial type II toxin-antitoxin system
S. aureus	IVB6163	IVB6163_02447	chr	yoeB/yefM	Antitoxin YefM	A.42324	8.8e-59	193.1	PF02604	PhdYeFM_antitox	Antitoxin Phd_YefM, type II toxin-antitoxin system
S. aureus	IVB6163	IVB6163_02499	chr	yoeB/yefM	hypothetical protein	T.21922	2.2e-61	201.6	PF06769	YoeB_toxin	YoeB-like toxin of bacterial type II toxin-antitoxin system
S. aureus	IVB6163	IVB6163_02500	chr	yoeB/yefM	Antitoxin RelJ	A.42391	7.2e-61	199.8	PF02604	PhdYeFM_antitox	Antitoxin Phd_YefM, type II toxin-antitoxin system
S. aureus	IVB6164	IVB6164_02016	chr	mazF/mazE	Endoribonuclease MazF	T.2208	3.9e-58	191.8	PF02452	PemK_toxin	PemK-like, MazF-like toxin of type II toxin-antitoxin system
S. aureus	IVB6164	IVB6164_02017	chr	mazF/mazE	MazE antitoxin	guilt-by-association	NA	NA	NA	NA	NA
S. aureus	IVB6164	IVB6164_02360	chr	yoeB/yefM	Toxin YoeB	T.47405	1.8e-62	205	PF06769	YoeB_toxin	YoeB-like toxin of bacterial type II toxin-antitoxin system
S. aureus	IVB6164	IVB6164_02361	chr	yoeB/yefM	Antitoxin YefM	A.42324	3.4e-59	194.4	PF02604	PhdYeFM_antitox	Antitoxin Phd_YefM, type II toxin-antitoxin system
S. aureus	IVB6164	IVB6164_02412	chr	yoeB/yefM	hypothetical protein	T.21922	1.3e-61	202.3	PF06769	YoeB_toxin	YoeB-like toxin of bacterial type II toxin-antitoxin system
S. aureus	IVB6164	IVB6164_02413	chr	yoeB/yefM	Antitoxin RelJ	A.42391	3.5e-60	197.6	PF02604	PhdYeFM_antitox	Antitoxin Phd_YefM, type II toxin-antitoxin system
S. aureus	IVB6165	IVB6165_01512	chr	pezT/pezA	Antitoxin PezA	A.22073	3.3e-09	34.3	PF01381	HTH_3	Helix-turn-helix
S. aureus	IVB6165	IVB6165_01513	chr	pezT/pezA	hypothetical protein	guilt-by-association	NA	NA	NA	NA	NA
S. aureus	IVB6165	IVB6165_02062	chr	mazF/mazE	Endoribonuclease MazF	T.2208	4e-58	191.8	PF02452	PemK_toxin	PemK-like, MazF-like toxin of type II toxin-antitoxin system
S. aureus	IVB6165	IVB6165_02063	chr	mazF/mazE	MazE antitoxin	guilt-by-association	NA	NA	NA	NA	NA
S. aureus	IVB6165	IVB6165_02406	chr	yoeB/yefM	Toxin YoeB	T.47405	1.9e-62	205	PF06769	YoeB_toxin	YoeB-like toxin of bacterial type II toxin-antitoxin system
S. aureus	IVB6165	IVB6165_02407	chr	yoeB/yefM	Antitoxin YefM	A.42324	3.4e-59	194.4	PF02604	PhdYeFM_antitox	Antitoxin Phd_YefM, type II toxin-antitoxin system
S. aureus	IVB6165	IVB6165_02459	chr	yoeB/yefM	hypothetical protein	T.21922	1.3e-61	202.3	PF06769	YoeB_toxin	YoeB-like toxin of bacterial type II toxin-antitoxin system
S. aureus	IVB6165	IVB6165_02460	chr	yoeB/yefM	Antitoxin RelJ	A.42391	3.5e-60	197.6	PF02604	PhdYeFM_antitox	Antitoxin Phd_YefM, type II toxin-antitoxin system
S. aureus	IVB6166	IVB6166_01704	chr:prophage	pezT/pezA	Antitoxin PezA	A.22073	2.2e-09	34.9	PF01381	HTH_3	Helix-turn-helix
S. aureus	IVB6166	IVB6166_01705	chr:prophage	pezT/pezA	hypothetical protein	guilt-by-association	NA	NA	NA	NA	NA
S. aureus	IVB6166	IVB6166_02268	chr	mazF/mazE	Endoribonuclease MazF	T.2208	4.3e-58	191.9	PF02452	PemK_toxin	PemK-like, MazF-like toxin of type II toxin-antitoxin system
S. aureus	IVB6166	IVB6166_02269	chr	mazF/mazE	MazE antitoxin	guilt-by-association	NA	NA	NA	NA	NA
S. aureus	IVB6166	IVB6166_02623	chr	yoeB/yefM	Toxin YoeB	T.47405	2.8e-62	204.5	PF06769	YoeB_toxin	YoeB-like toxin of bacterial type II toxin-antitoxin system
S. aureus	IVB6166	IVB6166_02624	chr	yoeB/yefM	Antitoxin YefM	A.42324	9.4e-59	193.1	PF02604	PhdYeFM_antitox	Antitoxin Phd_YefM, type II toxin-antitoxin system
S. aureus	IVB6166	IVB6166_02675	chr	yoeB/yefM	hypothetical protein	T.21922	2.3e-61	201.6	PF06769	YoeB_toxin	YoeB-like toxin of bacterial type II toxin-antitoxin system
S. aureus	IVB6166	IVB6166_02676	chr	yoeB/yefM	Antitoxin RelJ	A.42391	7.7e-61	199.8	PF02604	PhdYeFM_antitox	Antitoxin Phd_YefM, type II toxin-antitoxin system
S. aureus	IVB6167	IVB6167_01705	chr:prophage	pezT/pezA	Antitoxin PezA	A.22073	2.2e-09	34.9	PF01381	HTH_3	Helix-turn-helix
S. aureus	IVB6167	IVB6167_01706	chr:prophage	pezT/pezA	hypothetical protein	guilt-by-association	NA	NA	NA	NA	NA
S. aureus	IVB6167	IVB6167_02269	chr	mazF/mazE	Endoribonuclease MazF	T.2208	4.3e-58	191.9	PF02452	PemK_toxin	PemK-like, MazF-like toxin of type II toxin-antitoxin system
S. aureus	IVB6167	IVB6167_02270	chr	mazF/mazE	MazE antitoxin	guilt-by-association	NA	NA	NA	NA	NA
S. aureus	IVB6167	IVB6167_02624	chr	yoeB/yefM	Toxin YoeB	T.47405	2.8e-62	204.5	PF06769	YoeB_toxin	YoeB-like toxin of bacterial type II toxin-antitoxin system
S. aureus	IVB6167	IVB6167_02625	chr	yoeB/yefM	Antitoxin YefM	A.42324	9.4e-59	193.1	PF02604	PhdYeFM_antitox	Antitoxin Phd_YefM, type II toxin-antitoxin system
S. aureus	IVB6167	IVB6167_02676	chr	yoeB/yefM	hypothetical protein	T.21922	2.4e-61	201.6	PF06769	YoeB_toxin	YoeB-like toxin of bacterial type II toxin-antitoxin system
S. aureus	IVB6167	IVB6167_02677	chr	yoeB/yefM	Antitoxin RelJ	A.42391	7.7e-61	199.8	PF02604	PhdYeFM_antitox	Antitoxin Phd_YefM, type II toxin-antitoxin system
S. aureus	IVB6168	IVB6168_02036	chr	mazF/mazE	Endoribonuclease MazF	T.2208	4e-58	191.8	PF02452	PemK_toxin	PemK-like, MazF-like toxin of type II toxin-antitoxin system
S. aureus	IVB6168	IVB6168_02037	chr	mazF/mazE	MazE antitoxin	guilt-by-association	NA	NA	NA	NA	NA
S. aureus	IVB6168	IVB6168_02382	chr	yoeB/yefM	Toxin YoeB	T.47405	2.3e-61	201.5	PF06769	YoeB_toxin	YoeB-like toxin of bacterial type II toxin-antitoxin system
S. aureus	IVB6168	IVB6168_02383	chr	yoeB/yefM	Antitoxin YefM	A.42324	1.8e-58	192.1	PF02604	PhdYeFM_antitox	Antitoxin Phd_YefM, type II toxin-antitoxin system
S. aureus	IVB6168	IVB6168_02438	chr	yoeB/yefM	hypothetical protein	T.21922	1.3e-61	202.3	PF06769	YoeB_toxin	YoeB-like toxin of bacterial type II toxin-antitoxin system
S. aureus	IVB6168	IVB6168_02439	chr	yoeB/yefM	Antitoxin RelJ	A.42391	5.3e-61	200.2	PF02604	PhdYeFM_antitox	Antitoxin Phd_YefM, type II toxin-antitoxin system
S. aureus	IVB6169	IVB6169_01704	chr:prophage	pezT/pezA	Antitoxin PezA	A.22073	2.2e-09	34.9	PF01381	HTH_3	Helix-turn-helix
S. aureus	IVB6169	IVB6169_01705	chr:prophage	pezT/pezA	hypothetical protein	guilt-by-association	NA	NA	NA	NA	NA
S. aureus	IVB6169	IVB6169_02268	chr	mazF/mazE	Endoribonuclease MazF	T.2208	4.3e-58	191.9	PF02452	PemK_toxin	PemK-like, MazF-like toxin of type II toxin-antitoxin system
S. aureus	IVB6169	IVB6169_02269	chr	mazF/mazE	MazE antitoxin	guilt-by-association	NA	NA	NA	NA	NA
S. aureus	IVB6169	IVB6169_02623	chr	yoeB/yefM	Toxin YoeB	T.47405	2.8e-62	204.5	PF06769	YoeB_toxin	YoeB-like toxin of bacterial type II toxin-antitoxin system
S. aureus	IVB6169	IVB6169_02624	chr	yoeB/yefM	Antitoxin YefM	A.42324	9.4e-59	193.1	PF02604	PhdYeFM_antitox	Antitoxin Phd_YefM, type II toxin-antitoxin system
S. aureus	IVB6169	IVB6169_02675	chr	yoeB/yefM	hypothetical protein	T.21922	2.3e-61	201.6	PF06769	YoeB_toxin	YoeB-like toxin of bacterial type II toxin-antitoxin system
S. aureus	IVB6169	IVB6169_02676	chr	yoeB/yefM	Antitoxin RelJ	A.42391	7.7e-61	199.8	PF02604	PhdYeFM_antitox	Antitoxin Phd_YefM, type II toxin-antitoxin system
S. aureus	IVB6170	IVB6170_01534	chr:prophage	pezT/pezA	Antitoxin PezA	A.22073	2.2e-09	34.9	PF01381	HTH_3	Helix-turn-helix
S. aureus	IVB6170	IVB6170_01535	chr:prophage	pezT/pezA	hypothetical protein	guilt-by-association	NA	NA	NA	NA	NA
S. aureus	IVB6170	IVB6170_02103	chr	mazF/mazE	Endoribonuclease MazF	T.2208	4.1e-58	191.8	PF02452	PemK_toxin	PemK-like, MazF-like toxin of type II toxin-antitoxin system
S. aureus	IVB6170	IVB6170_02104	chr	mazF/mazE	MazE antitoxin	guilt-by-association	NA	NA	NA	NA	NA
S. aureus	IVB6170	IVB6170_02459	chr	yoeB/yefM	Toxin YoeB	T.47405	3.2e-62	204.3	PF06769	YoeB_toxin	YoeB-like toxin of bacterial type II toxin-antitoxin system
S. aureus	IVB6170	IVB6170_02460	chr	yoeB/yefM	Antitoxin YefM	A.42324	2.8e-58	191.6	PF02604	PhdYeFM_antitox	Antitoxin Phd_YefM, type II toxin-antitoxin system
S. aureus	IVB6170	IVB6170_02511	chr	yoeB/yefM	hypothetical protein	T.21922	1.4e-61	202.3	PF06769	YoeB_toxin	YoeB-like toxin of bacterial type II toxin-antitoxin system
S. aureus	IVB6170	IVB6170_02512	chr	yoeB/yefM	Antitoxin RelJ	A.42391	5.5e-61	200.2	PF02604	PhdYeFM_antitox	Antitoxin Phd_YefM, type II toxin-antitoxin system
S. aureus	IVB6171	IVB6171_02253	chr	mazF/mazE	Endoribonuclease MazF	T.2208	4.4e-58	191.8	PF02452	PemK_toxin	PemK-like, MazF-like toxin of type II toxin-antitoxin system
S. aureus	IVB6171	IVB6171_02254	chr	mazF/mazE	MazE antitoxin	guilt-by-association	NA	NA	NA	NA	NA
S. aureus	IVB6171	IVB6171_02621	chr	yoeB/yefM	Toxin YoeB	T.47405	6.1e-61	200.3	PF06769	YoeB_toxin	YoeB-like toxin of bacterial type II toxin-antitoxin system
S. aureus	IVB6171	IVB6171_02622	chr	yoeB/yefM	Antitoxin YefM	A.42324	7.4e-58	190.3	PF02604	PhdYeFM_antitox	Antitoxin Phd_YefM, type II toxin-antitoxin system
S. aureus	IVB6171	IVB6171_02676	chr	yoeB/yefM	hypothetical protein	T.21922	3.3e-56	185.2	PF06769	YoeB_toxin	YoeB-like toxin of bacterial type II toxin-antitoxin system
S. aureus	IVB6171	IVB6171_02677	chr	yoeB/yefM	Antitoxin RelJ	A.42391	7.8e-61	199.8	PF02604	PhdYeFM_antitox	Antitoxin Phd_YefM, type II toxin-antitoxin system
S. aureus	IVB6171	IVB6171_02938	plasmid:prophage	mazF/mazE	Endoribonuclease toxin MazF	T.64122	2.5e-13	47.4	PF02452	PemK_toxin	PemK-like, MazF-like toxin of type II toxin-antitoxin system
S. aureus	IVB6171	IVB6171_02939	plasmid:prophage	mazF/mazE	hypothetical protein	A.36829	1.3e-05	22.5	PF04014	MazE_antitoxin	Antidote-toxin recognition MazE, bacterial antitoxin
S. aureus	IVB6172	IVB6172_02102	chr	mazF/mazE	Endoribonuclease MazF	T.2208	4e-58	191.8	PF02452	PemK_toxin	PemK-like, MazF-like toxin of type II toxin-antitoxin system
S. aureus	IVB6172	IVB6172_02103	chr	mazF/mazE	MazE antitoxin	guilt-by-association	NA	NA	NA	NA	NA
S. aureus	IVB6172	IVB6172_02453	chr	yoeB/yefM	Toxin YoeB	T.47405	6.9e-63	206.4	PF06769	YoeB_toxin	YoeB-like toxin of bacterial type II toxin-antitoxin system
S. aureus	IVB6172	IVB6172_02454	chr	yoeB/yefM	Antitoxin YefM	A.42324	3.5e-59	194.4	PF02604	PhdYeFM_antitox	Antitoxin Phd_YefM, type II toxin-antitoxin system
S. aureus	IVB6173	IVB6173_01513	chr:prophage	pezT/pezA	Antitoxin PezA	A.22073	3.3e-09	34.3	PF01381	HTH_3	Helix-turn-helix
S. aureus	IVB6173	IVB6173_01514	chr:prophage	pezT/pezA	hypothetical protein	guilt-by-association	NA	NA	NA	NA	NA
S. aureus	IVB6173	IVB6173_02063	chr	mazF/mazE	Endoribonuclease MazF	T.2208	4e-58	191.8	PF02452	PemK_toxin	PemK-like, MazF-like toxin of type II toxin-antitoxin system
S. aureus	IVB6173	IVB6173_02064	chr	mazF/mazE	MazE antitoxin	guilt-by-association	NA	NA	NA	NA	NA
S. aureus	IVB6173	IVB6173_02407	chr	yoeB/yefM	Toxin YoeB	T.47405	1.9e-62	205	PF06769	YoeB_toxin	YoeB-like toxin of bacterial type II toxin-antitoxin system
S. aureus	IVB6173	IVB6173_02408	chr	yoeB/yefM	Antitoxin YefM	A.42324	3.4e-59	194.4	PF02604	PhdYeFM_antitox	Antitoxin Phd_YefM, type II toxin-antitoxin system
S. aureus	IVB6173	IVB6173_02460	chr	yoeB/yefM	hypothetical protein	T.21922	1.3e-61	202.3	PF06769	YoeB_toxin	YoeB-like toxin of bacterial type II toxin-antitoxin system
S. aureus	IVB6173	IVB6173_02461	chr	yoeB/yefM	Antitoxin RelJ	A.42391	3.5e-60	197.6	PF02604	PhdYeFM_antitox	Antitoxin Phd_YefM, type II toxin-antitoxin system
S. aureus	IVB6185	IVB6185_02171	chr	mazF/mazE	Endoribonuclease MazF	T.2208	4.1e-58	191.9	PF02452	PemK_toxin	PemK-like, MazF-like toxin of type II toxin-antitoxin system
S. aureus	IVB6185	IVB6185_02172	chr	mazF/mazE	MazE antitoxin	guilt-by-association	NA	NA	NA	NA	NA
S. aureus	IVB6185	IVB6185_02526	chr	yoeB/yefM	Toxin YoeB	T.47405	2.7e-62	204.5	PF06769	YoeB_toxin	YoeB-like toxin of bacterial type II toxin-antitoxin system
S. aureus	IVB6185	IVB6185_02527	chr	yoeB/yefM	Antitoxin YefM	A.42324	9.1e-59	193.1	PF02604	PhdYeFM_antitox	Antitoxin Phd_YefM, type II toxin-antitoxin system
S. aureus	IVB6185	IVB6185_02580	chr	yoeB/yefM	hypothetical protein	T.21922	2.3e-61	201.6	PF06769	YoeB_toxin	YoeB-like toxin of bacterial type II toxin-antitoxin system
S. aureus	IVB6185	IVB6185_02581	chr	yoeB/yefM	Antitoxin RelJ	A.42391	7.4e-61	199.8	PF02604	PhdYeFM_antitox	Antitoxin Phd_YefM, type II toxin-antitoxin system
S. aureus	IVB6191	IVB6191_02104	chr	mazF/mazE	Endoribonuclease MazF	T.2208	4e-58	191.8	PF02452	PemK_toxin	PemK-like, MazF-like toxin of type II toxin-antitoxin system
S. aureus	IVB6191	IVB6191_02105	chr	mazF/mazE	MazE antitoxin	guilt-by-association	NA	NA	NA	NA	NA
S. aureus	IVB6191	IVB6191_02455	chr	yoeB/yefM	Toxin YoeB	T.47405	6.9e-63	206.4	PF06769	YoeB_toxin	YoeB-like toxin of bacterial type II toxin-antitoxin system
S. aureus	IVB6191	IVB6191_02456	chr	yoeB/yefM	Antitoxin YefM	A.42324	3.5e-59	194.4	PF02604	PhdYeFM_antitox	Antitoxin Phd_YefM, type II toxin-antitoxin system
S. aureus	IVB6195	IVB6195_02095	chr	mazF/mazE	Endoribonuclease MazF	T.2208	4e-58	191.8	PF02452	PemK_toxin	PemK-like, MazF-like toxin of type II toxin-antitoxin system
S. aureus	IVB6195	IVB6195_02096	chr	mazF/mazE	MazE antitoxin	guilt-by-association	NA	NA	NA	NA	NA
S. aureus	IVB6195	IVB6195_02443	chr	yoeB/yefM	Toxin YoeB	T.47405	3.9e-62	204	PF06769	YoeB_toxin	YoeB-like toxin of bacterial type II toxin-antitoxin system
S. aureus	IVB6195	IVB6195_02444	chr	yoeB/yefM	Antitoxin YefM	A.42324	4.2e-59	194.1	PF02604	PhdYeFM_antitox	Antitoxin Phd_YefM, type II toxin-antitoxin system
S. aureus	IVB6196	IVB6196_01386	chr:prophage	pezT/pezA	hypothetical protein	guilt-by-association	NA	NA	NA	NA	NA
S. aureus	IVB6196	IVB6196_01387	chr:prophage	pezT/pezA	Antitoxin PezA	A.22073	2.8e-09	34.5	PF01381	HTH_3	Helix-turn-helix
S. aureus	IVB6196	IVB6196_02133	chr	mazF/mazE	Endoribonuclease MazF	T.2208	4e-58	191.9	PF02452	PemK_toxin	PemK-like, MazF-like toxin of type II toxin-antitoxin system
S. aureus	IVB6196	IVB6196_02134	chr	mazF/mazE	MazE antitoxin	guilt-by-association	NA	NA	NA	NA	NA
S. aureus	IVB6196	IVB6196_02487	chr	yoeB/yefM	Toxin YoeB	T.47405	2.7e-62	204.5	PF06769	YoeB_toxin	YoeB-like toxin of bacterial type II toxin-antitoxin system
S. aureus	IVB6196	IVB6196_02488	chr	yoeB/yefM	Antitoxin YefM	A.42324	8.8e-59	193.1	PF02604	PhdYeFM_antitox	Antitoxin Phd_YefM, type II toxin-antitoxin system
S. aureus	IVB6196	IVB6196_02540	chr	yoeB/yefM	hypothetical protein	T.21922	2.2e-61	201.6	PF06769	YoeB_toxin	YoeB-like toxin of bacterial type II toxin-antitoxin system
S. aureus	IVB6196	IVB6196_02541	chr	yoeB/yefM	Antitoxin RelJ	A.42391	7.2e-61	199.8	PF02604	PhdYeFM_antitox	Antitoxin Phd_YefM, type II toxin-antitoxin system
S. aureus	IVB6201	IVB6201_02119	chr	mazF/mazE	Endoribonuclease MazF	T.2208	4.1e-58	191.8	PF02452	PemK_toxin	PemK-like, MazF-like toxin of type II toxin-antitoxin system
S. aureus	IVB6201	IVB6201_02120	chr	mazF/mazE	MazE antitoxin	guilt-by-association	NA	NA	NA	NA	NA
S. aureus	IVB6201	IVB6201_02470	chr	yoeB/yefM	Toxin YoeB	T.47405	7e-63	206.4	PF06769	YoeB_toxin	YoeB-like toxin of bacterial type II toxin-antitoxin system
S. aureus	IVB6201	IVB6201_02471	chr	yoeB/yefM	Antitoxin YefM	A.42324	3.5e-59	194.4	PF02604	PhdYeFM_antitox	Antitoxin Phd_YefM, type II toxin-antitoxin system
S. aureus	IVB6202	IVB6202_00358	chr	yoeB/yefM	Antitoxin YefM	A.42324	3.5e-59	194.4	PF02604	PhdYeFM_antitox	Antitoxin Phd_YefM, type II toxin-antitoxin system
S. aureus	IVB6202	IVB6202_00359	chr	yoeB/yefM	Toxin YoeB	T.47405	7e-63	206.4	PF06769	YoeB_toxin	YoeB-like toxin of bacterial type II toxin-antitoxin system
S. aureus	IVB6202	IVB6202_00709	chr	mazF/mazE	MazE antitoxin	guilt-by-association	NA	NA	NA	NA	NA
S. aureus	IVB6202	IVB6202_00710	chr	mazF/mazE	Endoribonuclease MazF	T.2208	4.1e-58	191.8	PF02452	PemK_toxin	PemK-like, MazF-like toxin of type II toxin-antitoxin system
S. aureus	IVB6215	IVB6215_02243	chr	mazF/mazE	Endoribonuclease MazF	T.2208	4.2e-58	191.9	PF02452	PemK_toxin	PemK-like, MazF-like toxin of type II toxin-antitoxin system
S. aureus	IVB6215	IVB6215_02244	chr	mazF/mazE	MazE antitoxin	guilt-by-association	NA	NA	NA	NA	NA
S. aureus	IVB6215	IVB6215_02598	chr	yoeB/yefM	Toxin YoeB	T.47405	2.8e-62	204.5	PF06769	YoeB_toxin	YoeB-like toxin of bacterial type II toxin-antitoxin system
S. aureus	IVB6215	IVB6215_02599	chr	yoeB/yefM	Antitoxin YefM	A.42324	9.3e-59	193.1	PF02604	PhdYeFM_antitox	Antitoxin Phd_YefM, type II toxin-antitoxin system
S. aureus	IVB6215	IVB6215_02652	chr	yoeB/yefM	hypothetical protein	T.21922	2.3e-61	201.6	PF06769	YoeB_toxin	YoeB-like toxin of bacterial type II toxin-antitoxin system
S. aureus	IVB6215	IVB6215_02653	chr	yoeB/yefM	Antitoxin RelJ	A.42391	7.6e-61	199.8	PF02604	PhdYeFM_antitox	Antitoxin Phd_YefM, type II toxin-antitoxin system
S. aureus	IVB6221	IVB6221_01548	chr:prophage	pezT/pezA	Antitoxin PezA	A.22073	3.3e-09	34.3	PF01381	HTH_3	Helix-turn-helix
S. aureus	IVB6221	IVB6221_01549	chr:prophage	pezT/pezA	hypothetical protein	guilt-by-association	NA	NA	NA	NA	NA
S. aureus	IVB6221	IVB6221_02099	chr	mazF/mazE	Endoribonuclease MazF	T.2208	4e-58	191.8	PF02452	PemK_toxin	PemK-like, MazF-like toxin of type II toxin-antitoxin system
S. aureus	IVB6221	IVB6221_02100	chr	mazF/mazE	MazE antitoxin	guilt-by-association	NA	NA	NA	NA	NA
S. aureus	IVB6221	IVB6221_02445	chr	yoeB/yefM	Toxin YoeB	T.47405	6.6e-62	203.3	PF06769	YoeB_toxin	YoeB-like toxin of bacterial type II toxin-antitoxin system
S. aureus	IVB6221	IVB6221_02446	chr	yoeB/yefM	Antitoxin YefM	A.42324	3.5e-59	194.4	PF02604	PhdYeFM_antitox	Antitoxin Phd_YefM, type II toxin-antitoxin system
S. aureus	IVB6221	IVB6221_02497	chr	yoeB/yefM	hypothetical protein	T.21922	1.3e-61	202.3	PF06769	YoeB_toxin	YoeB-like toxin of bacterial type II toxin-antitoxin system
S. aureus	IVB6221	IVB6221_02498	chr	yoeB/yefM	Antitoxin RelJ	A.42391	3.6e-60	197.6	PF02604	PhdYeFM_antitox	Antitoxin Phd_YefM, type II toxin-antitoxin system
S. aureus	IVB6232	IVB6232_01980	chr	mazF/mazE	Endoribonuclease MazF	T.2208	3.9e-58	191.8	PF02452	PemK_toxin	PemK-like, MazF-like toxin of type II toxin-antitoxin system
S. aureus	IVB6232	IVB6232_01981	chr	mazF/mazE	MazE antitoxin	guilt-by-association	NA	NA	NA	NA	NA
S. aureus	IVB6232	IVB6232_02325	chr	yoeB/yefM	Toxin YoeB	T.47405	1.8e-62	205	PF06769	YoeB_toxin	YoeB-like toxin of bacterial type II toxin-antitoxin system
S. aureus	IVB6232	IVB6232_02326	chr	yoeB/yefM	Antitoxin YefM	A.42324	3.4e-59	194.4	PF02604	PhdYeFM_antitox	Antitoxin Phd_YefM, type II toxin-antitoxin system
S. aureus	IVB6232	IVB6232_02377	chr	yoeB/yefM	hypothetical protein	T.21922	1.3e-61	202.3	PF06769	YoeB_toxin	YoeB-like toxin of bacterial type II toxin-antitoxin system
S. aureus	IVB6232	IVB6232_02378	chr	yoeB/yefM	Antitoxin RelJ	A.42391	3.5e-60	197.6	PF02604	PhdYeFM_antitox	Antitoxin Phd_YefM, type II toxin-antitoxin system
S. aureus	IVB6239	IVB6239_01532	chr:prophage	pezT/pezA	Antitoxin PezA	A.22073	2.2e-09	34.9	PF01381	HTH_3	Helix-turn-helix
S. aureus	IVB6239	IVB6239_01533	chr:prophage	pezT/pezA	hypothetical protein	guilt-by-association	NA	NA	NA	NA	NA
S. aureus	IVB6239	IVB6239_02100	chr	mazF/mazE	Endoribonuclease MazF	T.2208	4.1e-58	191.8	PF02452	PemK_toxin	PemK-like, MazF-like toxin of type II toxin-antitoxin system
S. aureus	IVB6239	IVB6239_02101	chr	mazF/mazE	MazE antitoxin	guilt-by-association	NA	NA	NA	NA	NA
S. aureus	IVB6239	IVB6239_02457	chr	yoeB/yefM	Toxin YoeB	T.47405	3.2e-62	204.3	PF06769	YoeB_toxin	YoeB-like toxin of bacterial type II toxin-antitoxin system
S. aureus	IVB6239	IVB6239_02458	chr	yoeB/yefM	Antitoxin YefM	A.42324	2.8e-58	191.6	PF02604	PhdYeFM_antitox	Antitoxin Phd_YefM, type II toxin-antitoxin system
S. aureus	IVB6239	IVB6239_02509	chr	yoeB/yefM	hypothetical protein	T.21922	1.4e-61	202.3	PF06769	YoeB_toxin	YoeB-like toxin of bacterial type II toxin-antitoxin system
S. aureus	IVB6239	IVB6239_02510	chr	yoeB/yefM	Antitoxin RelJ	A.42391	5.5e-61	200.2	PF02604	PhdYeFM_antitox	Antitoxin Phd_YefM, type II toxin-antitoxin system
S. aureus	IVB6242	IVB6242_01982	chr:prophage	pezT/pezA	Antitoxin PezA	A.22073	2.8e-09	34.5	PF01381	HTH_3	Helix-turn-helix
S. aureus	IVB6242	IVB6242_01983	chr:prophage	pezT/pezA	hypothetical protein	guilt-by-association	NA	NA	NA	NA	NA
S. aureus	IVB6242	IVB6242_02122	chr	mazF/mazE	Endoribonuclease MazF	T.2208	4e-58	191.9	PF02452	PemK_toxin	PemK-like, MazF-like toxin of type II toxin-antitoxin system
S. aureus	IVB6242	IVB6242_02123	chr	mazF/mazE	MazE antitoxin	guilt-by-association	NA	NA	NA	NA	NA
S. aureus	IVB6242	IVB6242_02478	chr	yoeB/yefM	Toxin YoeB	T.47405	2.7e-62	204.5	PF06769	YoeB_toxin	YoeB-like toxin of bacterial type II toxin-antitoxin system
S. aureus	IVB6242	IVB6242_02479	chr	yoeB/yefM	Antitoxin YefM	A.42324	8.9e-59	193.1	PF02604	PhdYeFM_antitox	Antitoxin Phd_YefM, type II toxin-antitoxin system
S. aureus	IVB6242	IVB6242_02531	chr	yoeB/yefM	hypothetical protein	T.21922	2.2e-61	201.6	PF06769	YoeB_toxin	YoeB-like toxin of bacterial type II toxin-antitoxin system
S. aureus	IVB6242	IVB6242_02532	chr	yoeB/yefM	Antitoxin RelJ	A.42391	7.2e-61	199.8	PF02604	PhdYeFM_antitox	Antitoxin Phd_YefM, type II toxin-antitoxin system
S. aureus	IVB6243	IVB6243_01982	chr:prophage	pezT/pezA	Antitoxin PezA	A.22073	2.8e-09	34.5	PF01381	HTH_3	Helix-turn-helix
S. aureus	IVB6243	IVB6243_01983	chr:prophage	pezT/pezA	hypothetical protein	guilt-by-association	NA	NA	NA	NA	NA
S. aureus	IVB6243	IVB6243_02122	chr	mazF/mazE	Endoribonuclease MazF	T.2208	4.1e-58	191.9	PF02452	PemK_toxin	PemK-like, MazF-like toxin of type II toxin-antitoxin system
S. aureus	IVB6243	IVB6243_02123	chr	mazF/mazE	MazE antitoxin	guilt-by-association	NA	NA	NA	NA	NA
S. aureus	IVB6243	IVB6243_02478	chr	yoeB/yefM	Toxin YoeB	T.47405	2.7e-62	204.5	PF06769	YoeB_toxin	YoeB-like toxin of bacterial type II toxin-antitoxin system
S. aureus	IVB6243	IVB6243_02479	chr	yoeB/yefM	Antitoxin YefM	A.42324	8.9e-59	193.1	PF02604	PhdYeFM_antitox	Antitoxin Phd_YefM, type II toxin-antitoxin system
S. aureus	IVB6243	IVB6243_02531	chr	yoeB/yefM	hypothetical protein	T.21922	2.2e-61	201.6	PF06769	YoeB_toxin	YoeB-like toxin of bacterial type II toxin-antitoxin system
S. aureus	IVB6243	IVB6243_02532	chr	yoeB/yefM	Antitoxin RelJ	A.42391	7.3e-61	199.8	PF02604	PhdYeFM_antitox	Antitoxin Phd_YefM, type II toxin-antitoxin system
S. aureus	IVB6248	IVB6248_01520	chr:prophage	pezT/pezA	Antitoxin PezA	A.22073	3.3e-09	34.3	PF01381	HTH_3	Helix-turn-helix
S. aureus	IVB6248	IVB6248_01521	chr:prophage	pezT/pezA	hypothetical protein	guilt-by-association	NA	NA	NA	NA	NA
S. aureus	IVB6248	IVB6248_02070	chr	mazF/mazE	Endoribonuclease MazF	T.2208	4e-58	191.8	PF02452	PemK_toxin	PemK-like, MazF-like toxin of type II toxin-antitoxin system
S. aureus	IVB6248	IVB6248_02071	chr	mazF/mazE	MazE antitoxin	guilt-by-association	NA	NA	NA	NA	NA
S. aureus	IVB6248	IVB6248_02414	chr	yoeB/yefM	Toxin YoeB	T.47405	1.9e-62	205	PF06769	YoeB_toxin	YoeB-like toxin of bacterial type II toxin-antitoxin system
S. aureus	IVB6248	IVB6248_02415	chr	yoeB/yefM	Antitoxin YefM	A.42324	3.5e-59	194.4	PF02604	PhdYeFM_antitox	Antitoxin Phd_YefM, type II toxin-antitoxin system
S. aureus	IVB6248	IVB6248_02466	chr	yoeB/yefM	hypothetical protein	T.21922	1.3e-61	202.3	PF06769	YoeB_toxin	YoeB-like toxin of bacterial type II toxin-antitoxin system
S. aureus	IVB6248	IVB6248_02467	chr	yoeB/yefM	Antitoxin RelJ	A.42391	3.5e-60	197.6	PF02604	PhdYeFM_antitox	Antitoxin Phd_YefM, type II toxin-antitoxin system
S. aureus	IVB6249	IVB6249_02173	chr	mazF/mazE	Endoribonuclease MazF	T.2208	4.2e-58	191.9	PF02452	PemK_toxin	PemK-like, MazF-like toxin of type II toxin-antitoxin system
S. aureus	IVB6249	IVB6249_02174	chr	mazF/mazE	MazE antitoxin	guilt-by-association	NA	NA	NA	NA	NA
S. aureus	IVB6249	IVB6249_02527	chr	yoeB/yefM	Toxin YoeB	T.47405	2.8e-62	204.5	PF06769	YoeB_toxin	YoeB-like toxin of bacterial type II toxin-antitoxin system
S. aureus	IVB6249	IVB6249_02528	chr	yoeB/yefM	Antitoxin YefM	A.42324	9.2e-59	193.1	PF02604	PhdYeFM_antitox	Antitoxin Phd_YefM, type II toxin-antitoxin system
S. aureus	IVB6250	IVB6250_02155	chr	mazF/mazE	Endoribonuclease MazF	T.2208	4.1e-58	191.9	PF02452	PemK_toxin	PemK-like, MazF-like toxin of type II toxin-antitoxin system
S. aureus	IVB6250	IVB6250_02156	chr	mazF/mazE	MazE antitoxin	guilt-by-association	NA	NA	NA	NA	NA
S. aureus	IVB6250	IVB6250_02509	chr	yoeB/yefM	Toxin YoeB	T.47405	2.7e-62	204.5	PF06769	YoeB_toxin	YoeB-like toxin of bacterial type II toxin-antitoxin system
S. aureus	IVB6250	IVB6250_02510	chr	yoeB/yefM	Antitoxin YefM	A.42324	9e-59	193.1	PF02604	PhdYeFM_antitox	Antitoxin Phd_YefM, type II toxin-antitoxin system
S. aureus	IVB6252	IVB6252_01517	chr:prophage	pezT/pezA	Antitoxin PezA	A.22073	3.3e-09	34.3	PF01381	HTH_3	Helix-turn-helix
S. aureus	IVB6252	IVB6252_01518	chr:prophage	pezT/pezA	hypothetical protein	guilt-by-association	NA	NA	NA	NA	NA
S. aureus	IVB6252	IVB6252_02066	chr	mazF/mazE	Endoribonuclease MazF	T.2208	4e-58	191.8	PF02452	PemK_toxin	PemK-like, MazF-like toxin of type II toxin-antitoxin system
S. aureus	IVB6252	IVB6252_02067	chr	mazF/mazE	MazE antitoxin	guilt-by-association	NA	NA	NA	NA	NA
S. aureus	IVB6252	IVB6252_02410	chr	yoeB/yefM	Toxin YoeB	T.47405	1.9e-62	205	PF06769	YoeB_toxin	YoeB-like toxin of bacterial type II toxin-antitoxin system
S. aureus	IVB6252	IVB6252_02411	chr	yoeB/yefM	Antitoxin YefM	A.42324	3.4e-59	194.4	PF02604	PhdYeFM_antitox	Antitoxin Phd_YefM, type II toxin-antitoxin system
S. aureus	IVB6252	IVB6252_02462	chr	yoeB/yefM	hypothetical protein	T.21922	1.3e-61	202.3	PF06769	YoeB_toxin	YoeB-like toxin of bacterial type II toxin-antitoxin system
S. aureus	IVB6252	IVB6252_02463	chr	yoeB/yefM	Antitoxin RelJ	A.42391	3.5e-60	197.6	PF02604	PhdYeFM_antitox	Antitoxin Phd_YefM, type II toxin-antitoxin system

## Sheet: TAS_S.chromogenes
Species	Strain	PROKKA_ID	Location	TAS_family	PROKKA_gene_description	Tasmania_HMM_ID	E_value	Score	TasmaniaHMM_nearest_Pfam_ID	TasmaniaHMM_nearest_Pfam_name	TasmaniaHMM_nearest_Pfam_desc
S. chromogenes	IVB6199	IVB6199_00727	chr	mazF/mazE	MazE antitoxin	guilt-by-association	NA	NA	NA	NA	NA
S. chromogenes	IVB6199	IVB6199_00728	chr	mazF/mazE	Endoribonuclease MazF	T.2208	4.8e-57	188.2	PF02452	PemK_toxin	PemK-like, MazF-like toxin of type II toxin-antitoxin system
S. chromogenes	IVB6200	IVB6200_00785	chr	mazF/mazE	MazE antitoxin	guilt-by-association	NA	NA	NA	NA	NA
S. chromogenes	IVB6200	IVB6200_00786	chr	mazF/mazE	Endoribonuclease MazF	T.2208	1e-56	187.1	PF02452	PemK_toxin	PemK-like, MazF-like toxin of type II toxin-antitoxin system

## Sheet: TAS_S.delphini
Species	Strain	PROKKA_ID	Location	TAS_family	PROKKA_gene_description	Tasmania_HMM_ID	E_value	Score	TasmaniaHMM_nearest_Pfam_ID	TasmaniaHMM_nearest_Pfam_name	TasmaniaHMM_nearest_Pfam_desc
S. delphini	IVB6190	IVB6190_00814	chr	mazF/mazE	MazE antitoxin	guilt-by-association	NA	NA	NA	NA	NA
S. delphini	IVB6190	IVB6190_00815	chr	mazF/mazE	Endoribonuclease MazF	T.2208	8.8e-57	187.4	PF02452	PemK_toxin	PemK-like, MazF-like toxin of type II toxin-antitoxin system
S. delphini	IVB6190	IVB6190_01054	chr:prophage	hicA/hicB	hypothetical protein	T.27346	1.1e-32	109.3	PF07927	HicA_toxin	HicA toxin of bacterial toxin-antitoxin,
S. delphini	IVB6190	IVB6190_01055	chr:prophage	hicA/hicB	hypothetical protein	A.18706	9.1e-12	42.2	PF15919	HicB_lk_antitox	HicB_like antitoxin of bacterial toxin-antitoxin system
S. delphini	IVB6190	IVB6190_02275	chr	mazF/mazE	hypothetical protein	A.53383	0.00063	17.2	PF04014	MazE_antitoxin	Antidote-toxin recognition MazE, bacterial antitoxin
S. delphini	IVB6190	IVB6190_02276	chr	mazF/mazE	hypothetical protein	T.56347	2.2e-08	31.7	PF02452	PemK_toxin	PemK-like, MazF-like toxin of type II toxin-antitoxin system
S. delphini	IVB6219	IVB6219_00557	chr	pezT/pezA	Antitoxin PezA	A.22074	7e-25	85.2	PF01381	HTH_3	Helix-turn-helix
S. delphini	IVB6219	IVB6219_00558	chr	pezT/pezA	Toxin PezT	T.8991	1.5e-100	333	PF06414	Zeta_toxin	Zeta toxin
S. delphini	IVB6219	IVB6219_00901	chr	mazF/mazE	MazE antitoxin	guilt-by-association	NA	NA	NA	NA	NA
S. delphini	IVB6219	IVB6219_00902	chr	mazF/mazE	Endoribonuclease MazF	T.2208	9.7e-57	187.4	PF02452	PemK_toxin	PemK-like, MazF-like toxin of type II toxin-antitoxin system
S. delphini	IVB6219	IVB6219_01184	chr:prophage	hicA/hicB	hypothetical protein	T.27346	1.7e-33	112	PF07927	HicA_toxin	HicA toxin of bacterial toxin-antitoxin,
S. delphini	IVB6219	IVB6219_01185	chr:prophage	hicA/hicB	hypothetical protein	A.18706	1e-11	42.2	PF15919	HicB_lk_antitox	HicB_like antitoxin of bacterial toxin-antitoxin system
S. delphini	IVB6219	IVB6219_02544	chr	mazF/mazE	hypothetical protein	A.53383	0.00083	16.9	PF04014	MazE_antitoxin	Antidote-toxin recognition MazE, bacterial antitoxin
S. delphini	IVB6219	IVB6219_02545	chr	mazF/mazE	hypothetical protein	T.56347	8.4e-06	23.5	PF02452	PemK_toxin	PemK-like, MazF-like toxin of type II toxin-antitoxin system
S. delphini	IVB6220	IVB6220_00554	chr	pezT/pezA	Antitoxin PezA	A.22074	6.7e-25	85.2	PF01381	HTH_3	Helix-turn-helix
S. delphini	IVB6220	IVB6220_00555	chr	pezT/pezA	Toxin PezT	T.8991	2.1e-83	276.8	PF06414	Zeta_toxin	Zeta toxin
S. delphini	IVB6220	IVB6220_00894	chr	mazF/mazE	MazE antitoxin	guilt-by-association	NA	NA	NA	NA	NA
S. delphini	IVB6220	IVB6220_00895	chr	mazF/mazE	Endoribonuclease MazF	T.2208	9.3e-57	187.4	PF02452	PemK_toxin	PemK-like, MazF-like toxin of type II toxin-antitoxin system
S. delphini	IVB6220	IVB6220_01162	chr:prophage	hicA/hicB	hypothetical protein	T.27346	1.6e-33	112	PF07927	HicA_toxin	HicA toxin of bacterial toxin-antitoxin,
S. delphini	IVB6220	IVB6220_01163	chr:prophage	hicA/hicB	hypothetical protein	A.18706	9.6e-12	42.2	PF15919	HicB_lk_antitox	HicB_like antitoxin of bacterial toxin-antitoxin system
S. delphini	IVB6220	IVB6220_02390	chr	mazF/mazE	hypothetical protein	A.53383	0.00079	16.9	PF04014	MazE_antitoxin	Antidote-toxin recognition MazE, bacterial antitoxin
S. delphini	IVB6220	IVB6220_02391	chr	mazF/mazE	hypothetical protein	T.56347	7.9e-06	23.5	PF02452	PemK_toxin	PemK-like, MazF-like toxin of type II toxin-antitoxin system
S. delphini	IVB6222	IVB6222_00492	chr	pezT/pezA	Antitoxin PezA	A.22074	6.5e-25	85.2	PF01381	HTH_3	Helix-turn-helix
S. delphini	IVB6222	IVB6222_00493	chr	pezT/pezA	Toxin PezT	T.8991	1.9e-99	329.3	PF06414	Zeta_toxin	Zeta toxin
S. delphini	IVB6222	IVB6222_00843	chr	mazF/mazE	MazE antitoxin	guilt-by-association	NA	NA	mazF/mazE	NA	NA
S. delphini	IVB6222	IVB6222_00844	chr	mazF/mazE	Endoribonuclease MazF	T.2208	9e-57	187.4	mazF/mazE	PemK_toxin	PemK-like, MazF-like toxin of type II toxin-antitoxin system
S. delphini	IVB6222	IVB6222_01108	chr:prophage	hicA/hicB	hypothetical protein	T.27346	1.6e-33	112	mazF/mazE	HicA_toxin	HicA toxin of bacterial toxin-antitoxin,
S. delphini	IVB6222	IVB6222_01109	chr:prophage	hicA/hicB	hypothetical protein	A.18706	9.4e-12	42.2	mazF/mazE	HicB_lk_antitox	HicB_like antitoxin of bacterial toxin-antitoxin system
S. delphini	IVB6226	IVB6226_00557	chr	pezT/pezA	Antitoxin PezA	A.22074	6.8e-25	85.2	PF01381	HTH_3	Helix-turn-helix
S. delphini	IVB6226	IVB6226_00558	chr	pezT/pezA	Toxin PezT	T.8991	1.5e-100	333	PF06414	Zeta_toxin	Zeta toxin
S. delphini	IVB6226	IVB6226_00897	chr	mazF/mazE	MazE antitoxin	guilt-by-association	NA	NA	NA	NA	NA
S. delphini	IVB6226	IVB6226_00898	chr	mazF/mazE	Endoribonuclease MazF	T.2208	9.5e-57	187.4	PF02452	PemK_toxin	PemK-like, MazF-like toxin of type II toxin-antitoxin system
S. delphini	IVB6226	IVB6226_01180	chr:prophage	hicA/hicB	hypothetical protein	T.27346	1.7e-33	112	PF07927	HicA_toxin	HicA toxin of bacterial toxin-antitoxin,
S. delphini	IVB6226	IVB6226_01181	chr:prophage	hicA/hicB	hypothetical protein	A.18706	9.8e-12	42.2	PF15919	HicB_lk_antitox	HicB_like antitoxin of bacterial toxin-antitoxin system
S. delphini	IVB6245	IVB6245_00814	chr	mazF/mazE	MazE antitoxin	guilt-by-association	NA	NA	NA	NA	NA
S. delphini	IVB6245	IVB6245_00815	chr	mazF/mazE	Endoribonuclease MazF	T.2208	9e-57	187.4	PF02452	PemK_toxin	PemK-like, MazF-like toxin of type II toxin-antitoxin system
S. delphini	IVB6245	IVB6245_01052	chr:prophage	hicA/hicB	hypothetical protein	T.27346	1.1e-32	109.3	PF07927	HicA_toxin	HicA toxin of bacterial toxin-antitoxin,
S. delphini	IVB6245	IVB6245_01053	chr:prophage	hicA/hicB	hypothetical protein	A.18706	9.3e-12	42.2	PF15919	HicB_lk_antitox	HicB_like antitoxin of bacterial toxin-antitoxin system
S. delphini	IVB6245	IVB6245_02333	chr	mazF/mazE	hypothetical protein	A.53383	0.00064	17.2	PF04014	MazE_antitoxin	Antidote-toxin recognition MazE, bacterial antitoxin
S. delphini	IVB6245	IVB6245_02334	chr	mazF/mazE	hypothetical protein	T.56347	2.3e-08	31.7	PF02452	PemK_toxin	PemK-like, MazF-like toxin of type II toxin-antitoxin system

## Sheet: TAS_S.epidermidis
Species	Strain	PROKKA_ID	Location	TAS_family	PROKKA_gene_description	Tasmania_HMM_ID	E_value	Score	TasmaniaHMM_nearest_Pfam_ID	TasmaniaHMM_nearest_Pfam_name	TasmaniaHMM_nearest_Pfam_desc
S. epidermidis	IVB6194	IVB6194_00844	chr	mazF/mazE	MazE antitoxin	guilt-by-association	NA	NA	NA	NA	NA
S. epidermidis	IVB6194	IVB6194_00845	chr	mazF/mazE	Endoribonuclease MazF	T.56898	3.6e-57	188.5	PF02452	PemK_toxin	PemK-like, MazF-like toxin of type II toxin-antitoxin system
S. epidermidis	IVB6208	IVB6208_00867	chr	mazF/mazE	MazE antitoxin	guilt-by-association	NA	NA	NA	NA	NA
S. epidermidis	IVB6208	IVB6208_00868	chr	mazF/mazE	Endoribonuclease MazF	T.56898	3e-57	188.7	PF02452	PemK_toxin	PemK-like, MazF-like toxin of type II toxin-antitoxin system
S. epidermidis	IVB6210	IVB6210_00799	chr	mazF/mazE	MazE antitoxin	guilt-by-association	NA	NA	NA	NA	NA
S. epidermidis	IVB6210	IVB6210_00800	chr	mazF/mazE	Endoribonuclease MazF	T.56898	3e-57	188.7	PF02452	PemK_toxin	PemK-like, MazF-like toxin of type II toxin-antitoxin system
S. epidermidis	IVB6213	IVB6213_00819	chr	mazF/mazE	MazE antitoxin	guilt-by-association	NA	NA	NA	NA	NA
S. epidermidis	IVB6213	IVB6213_00820	chr	mazF/mazE	Endoribonuclease MazF	T.56898	3.5e-57	188.5	PF02452	PemK_toxin	PemK-like, MazF-like toxin of type II toxin-antitoxin system
S. epidermidis	IVB6256	IVB6256_00848	chr	mazF/mazE	MazE antitoxin	guilt-by-association	NA	NA	NA	NA	NA
S. epidermidis	IVB6256	IVB6256_00849	chr	mazF/mazE	Endoribonuclease MazF	T.56898	3.4e-57	188.5	PF02452	PemK_toxin	PemK-like, MazF-like toxin of type II toxin-antitoxin system

## Sheet: TAS_S.felis
Species	Strain	PROKKA_ID	Location	TAS_family	PROKKA_gene_description	Tasmania_HMM_ID	E_value	Score	TasmaniaHMM_nearest_Pfam_ID	TasmaniaHMM_nearest_Pfam_name	TasmaniaHMM_nearest_Pfam_desc
S. felis	IVB6254	IVB6254_00897	chr	mazF/mazE	MazE antitoxin	guilt-by-association	NA	NA	NA	NA	NA
S. felis	IVB6254	IVB6254_00898	chr	mazF/mazE	Endoribonuclease MazF	T.2208	8.1e-58	190.7	PF02452	PemK_toxin	PemK-like, MazF-like toxin of type II toxin-antitoxin system

## Sheet: TAS_S.hominis
Species	Strain	PROKKA_ID	Location	TAS_family	PROKKA_gene_description	Tasmania_HMM_ID	E_value	Score	TasmaniaHMM_nearest_Pfam_ID	TasmaniaHMM_nearest_Pfam_name	TasmaniaHMM_nearest_Pfam_desc
S. hominis	IVB6247	IVB6247_00806	chr	mazF/mazE	MazE antitoxin	guilt-by-association	NA	NA	NA	NA	NA
S. hominis	IVB6247	IVB6247_00807	chr	mazF/mazE	Endoribonuclease MazF	T.2208	7e-59	194	PF02452	PemK_toxin	PemK-like, MazF-like toxin of type II toxin-antitoxin system

## Sheet: TAS_S.muscae-like
Species	Strain	PROKKA_ID	Location	TAS_family	PROKKA_gene_description	Tasmania_HMM_ID	E_value	Score	TasmaniaHMM_nearest_Pfam_ID	TasmaniaHMM_nearest_Pfam_name	TasmaniaHMM_nearest_Pfam_desc
S. muscae-like	IVB6214	IVB6214_00144	chr	doc/HTH	hypothetical protein	T.4085	1.9e-13	46.9	PF13784	Fic_N	Fic/DOC family N-terminal
S. muscae-like	IVB6214	IVB6214_00145	chr	doc/HTH	hypothetical protein	A.31165	0.00031	17.7	PF01381	HTH_3	Helix-turn-helix
S. muscae-like	IVB6214	IVB6214_00829	chr:prophage	hicA/hicB	hypothetical protein	T.27346	1.3e-33	112	PF07927	HicA_toxin	HicA toxin of bacterial toxin-antitoxin,
S. muscae-like	IVB6214	IVB6214_00830	chr:prophage	hicA/hicB	hypothetical protein	A.55251	8.9e-12	42.1	PF15919	HicB_lk_antitox	HicB_like antitoxin of bacterial toxin-antitoxin system
S. muscae-like	IVB6214	IVB6214_01578	chr	parE/relB	hypothetical protein	T.24870	7.4e-13	45.9	PF05016	ParE_toxin	ParE toxin of type II toxin-antitoxin system, parDE
S. muscae-like	IVB6214	IVB6214_01579	chr	parE/relB	hypothetical protein	A.10616	6.7e-51	167.7	PF04221	RelB	RelB antitoxin
S. muscae-like	IVB6214	IVB6214_01675	chr	mazF/mazE	Endoribonuclease MazF	T.2208	2.1e-57	189.2	PF02452	PemK_toxin	PemK-like, MazF-like toxin of type II toxin-antitoxin system
S. muscae-like	IVB6214	IVB6214_01676	chr	mazF/mazE	MazE antitoxin	guilt-by-association	NA	NA	NA	NA	NA
S. muscae-like	IVB6214	NA	chr	yoeB/yefM	putative ORF	guilt-by-association	NA	NA	NA	NA	NA
S. muscae-like	IVB6214	IVB6214_01991	chr	yoeB/yefM	Antitoxin RelJ	A.42391	2e-37	124.3	PF02604	PhdYeFM_antitox	Antitoxin Phd_YefM, type II toxin-antitoxin system
S. muscae-like	IVB6218	IVB6218_00943	chr	abiEii/abiEi	hypothetical protein	guilt-by-association	NA	NA	NA	NA	NA
S. muscae-like	IVB6218	IVB6218_00944	chr	abiEii/abiEi	hypothetical protein	T.1206	2.9e-18	62.7	PF08843	AbiEii	Nucleotidyl transferase AbiEii toxin, Type IV TA system
S. muscae-like	IVB6218	IVB6218_00945	chr	abiEii/abiEi	hypothetical protein	T.1206	1.4e-06	24.3	PF08843	AbiEii	Nucleotidyl transferase AbiEii toxin, Type IV TA system
S. muscae-like	IVB6218	IVB6218_01368	chr	pezT/pezA	Toxin PezT	T.47080	3.5e-124	410.2	PF06414	Zeta_toxin	Zeta toxin
S. muscae-like	IVB6218	IVB6218_01369	chr	pezT/pezA	Antitoxin PezA	A.22074	1e-69	230.6	PF01381	HTH_3	Helix-turn-helix
S. muscae-like	IVB6218	IVB6218_01740	chr	mazF/mazE	Endoribonuclease MazF	T.2208	2.6e-57	189	PF02452	PemK_toxin	PemK-like, MazF-like toxin of type II toxin-antitoxin system
S. muscae-like	IVB6218	IVB6218_01741	chr	mazF/mazE	MazE antitoxin	guilt-by-association	NA	NA	NA	NA	NA
S. muscae-like	IVB6218	NA	chr	yoeB/yefM	putative ORF	guilt-by-association	NA	NA	NA	NA	NA
S. muscae-like	IVB6218	IVB6218_02241	chr	yoeB/yefM	Antitoxin RelJ	A.42324	2.2e-29	98.6	PF02604	PhdYeFM_antitox	Antitoxin Phd_YefM, type II toxin-antitoxin system
S. muscae-like	IVB6218	IVB6218_02283	chr	doc/HTH	hypothetical protein	T.16405	1.6e-12	44.6	PF02661	Fic	Fic/DOC family
S. muscae-like	IVB6218	IVB6218_02284	chr	doc/HTH	hypothetical protein	A.61788	0.00015	19.1	PF04014	MazE_antitoxin	Antidote-toxin recognition MazE, bacterial antitoxin
S. muscae-like	IVB6227	IVB6227_00149	chr	doc/HTH	hypothetical protein	T.4085	1.6e-13	47.2	PF13784	Fic_N	Fic/DOC family N-terminal
S. muscae-like	IVB6227	IVB6227_00150	chr	doc/HTH	hypothetical protein	A.31165	0.00032	17.7	PF01381	HTH_3	Helix-turn-helix
S. muscae-like	IVB6227	IVB6227_01482	chr:prophage	hicA/hicB	hypothetical protein	A.55251	1.3e-11	41.6	PF15919	HicB_lk_antitox	HicB_like antitoxin of bacterial toxin-antitoxin system
S. muscae-like	IVB6227	IVB6227_01483	chr:prophage	hicA/hicB	hypothetical protein	T.27346	1.4e-33	112	PF07927	HicA_toxin	HicA toxin of bacterial toxin-antitoxin,
S. muscae-like	IVB6227	IVB6227_01641	chr	parE/relB	hypothetical protein	T.24870	7.7e-13	45.9	PF05016	ParE_toxin	ParE toxin of type II toxin-antitoxin system, parDE
S. muscae-like	IVB6227	IVB6227_01642	chr	parE/relB	hypothetical protein	A.10616	6.9e-51	167.7	PF04221	RelB	RelB antitoxin
S. muscae-like	IVB6227	IVB6227_01740	chr	mazF/mazE	Endoribonuclease MazF	T.2208	2.2e-57	189.2	PF02452	PemK_toxin	PemK-like, MazF-like toxin of type II toxin-antitoxin system
S. muscae-like	IVB6227	IVB6227_01741	chr	mazF/mazE	MazE antitoxin	guilt-by-association	NA	NA	NA	NA	NA
S. muscae-like	IVB6227	NA	chr	yoeB/yefM	putative ORF	guilt-by-association	NA	NA	NA	NA	NA
S. muscae-like	IVB6227	IVB6227_02054	chr	yoeB/yefM	Antitoxin RelJ	A.42391	2.1e-37	124.3	PF02604	PhdYeFM_antitox	Antitoxin Phd_YefM, type II toxin-antitoxin system
S. muscae-like	IVB6233	IVB6233_01018	chr	abiEii/abiEi	hypothetical protein	guilt-by-association	NA	NA	NA	NA	NA
S. muscae-like	IVB6233	IVB6233_01019	chr	abiEii/abiEi	hypothetical protein	T.1206	3e-18	62.7	PF08843	AbiEii	Nucleotidyl transferase AbiEii toxin, Type IV TA system
S. muscae-like	IVB6233	IVB6233_01020	chr	abiEii/abiEi	hypothetical protein	T.1206	1.5e-06	24.3	PF08843	AbiEii	Nucleotidyl transferase AbiEii toxin, Type IV TA system
S. muscae-like	IVB6233	IVB6233_01441	chr	pezT/pezA	Toxin PezT	T.47080	3.6e-124	410.2	PF06414	Zeta_toxin	Zeta toxin
S. muscae-like	IVB6233	IVB6233_01442	chr	pezT/pezA	Antitoxin PezA	A.22074	1.1e-69	230.6	PF01381	HTH_3	Helix-turn-helix
S. muscae-like	IVB6233	IVB6233_01811	chr	mazF/mazE	Endoribonuclease MazF	T.2208	2.7e-57	189	PF02452	PemK_toxin	PemK-like, MazF-like toxin of type II toxin-antitoxin system
S. muscae-like	IVB6233	IVB6233_01812	chr	mazF/mazE	MazE antitoxin	guilt-by-association	NA	NA	NA	NA	NA
S. muscae-like	IVB6233	NA	chr	yoeB/yefM	putative ORF	guilt-by-association	NA	NA	NA	NA	NA
S. muscae-like	IVB6233	IVB6233_02313	chr	yoeB/yefM	Antitoxin RelJ	A.42324	2.2e-29	98.6	PF02604	PhdYeFM_antitox	Antitoxin Phd_YefM, type II toxin-antitoxin system
S. muscae-like	IVB6233	IVB6233_02355	chr	doc/HTH	hypothetical protein	T.16405	1.7e-12	44.6	PF02661	Fic	Fic/DOC family
S. muscae-like	IVB6233	IVB6233_02356	chr	doc/HTH	hypothetical protein	A.61788	0.00016	19.1	PF04014	MazE_antitoxin	Antidote-toxin recognition MazE, bacterial antitoxin
S. muscae-like	IVB6238	IVB6238_00864	chr:prophage	hicA/hicB	hypothetical protein	T.27346	1.1e-33	112.4	PF07927	HicA_toxin	HicA toxin of bacterial toxin-antitoxin,
S. muscae-like	IVB6238	IVB6238_00865	chr:prophage	hicA/hicB	hypothetical protein	A.18706	4.6e-10	36.5	PF15919	HicB_lk_antitox	HicB_like antitoxin of bacterial toxin-antitoxin system
S. muscae-like	IVB6238	IVB6238_01008	chr	abiEii/abiEi	hypothetical protein	guilt-by-association	NA	NA	NA	NA	NA
S. muscae-like	IVB6238	IVB6238_01009	chr	abiEii/abiEi	hypothetical protein	T.1206	2.9e-18	62.7	PF08843	AbiEii	Nucleotidyl transferase AbiEii toxin, Type IV TA system
S. muscae-like	IVB6238	IVB6238_01010	chr	abiEii/abiEi	hypothetical protein	T.1206	1.5e-06	24.3	PF08843	AbiEii	Nucleotidyl transferase AbiEii toxin, Type IV TA system
S. muscae-like	IVB6238	IVB6238_01436	chr	pezT/pezA	Toxin PezT	T.47080	3.6e-124	410.2	PF06414	Zeta_toxin	Zeta toxin
S. muscae-like	IVB6238	IVB6238_01437	chr	pezT/pezA	Antitoxin PezA	A.22074	1.1e-69	230.6	PF01381	HTH_3	Helix-turn-helix
S. muscae-like	IVB6238	IVB6238_01802	chr	mazF/mazE	Endoribonuclease MazF	T.2208	2.7e-57	189	PF02452	PemK_toxin	PemK-like, MazF-like toxin of type II toxin-antitoxin system
S. muscae-like	IVB6238	IVB6238_01803	chr	mazF/mazE	MazE antitoxin	guilt-by-association	NA	NA	NA	NA	NA
S. muscae-like	IVB6238	NA	chr	yoeB/yefM	putative ORF	guilt-by-association	NA	NA	NA	NA	NA
S. muscae-like	IVB6238	IVB6238_02301	chr	yoeB/yefM	Antitoxin RelJ	A.42324	2.2e-29	98.6	PF02604	PhdYeFM_antitox	Antitoxin Phd_YefM, type II toxin-antitoxin system
S. muscae-like	IVB6238	IVB6238_02343	chr	doc/HTH	hypothetical protein	T.16405	1.7e-12	44.6	PF02661	Fic	Fic/DOC family
S. muscae-like	IVB6238	IVB6238_02344	chr	doc/HTH	hypothetical protein	A.61788	0.00016	19.1	PF04014	MazE_antitoxin	Antidote-toxin recognition MazE, bacterial antitoxin
S. muscae-like	IVB6240	IVB6240_00968	chr	abiEii/abiEi	hypothetical protein	guilt-by-association	NA	NA	NA	NA	NA
S. muscae-like	IVB6240	IVB6240_00969	chr	abiEii/abiEi	hypothetical protein	T.1206	2.8e-18	62.7	PF08843	AbiEii	Nucleotidyl transferase AbiEii toxin, Type IV TA system
S. muscae-like	IVB6240	IVB6240_00970	chr	abiEii/abiEi	hypothetical protein	T.1206	1.4e-06	24.3	PF08843	AbiEii	Nucleotidyl transferase AbiEii toxin, Type IV TA system
S. muscae-like	IVB6240	IVB6240_01397	chr	pezT/pezA	Toxin PezT	T.47080	3.4e-124	410.2	PF06414	Zeta_toxin	Zeta toxin
S. muscae-like	IVB6240	IVB6240_01398	chr	pezT/pezA	Antitoxin PezA	A.22074	1e-69	230.6	PF01381	HTH_3	Helix-turn-helix
S. muscae-like	IVB6240	IVB6240_01700	chr	mazF/mazE	Endoribonuclease MazF	T.2208	2.6e-57	189	PF02452	PemK_toxin	PemK-like, MazF-like toxin of type II toxin-antitoxin system
S. muscae-like	IVB6240	IVB6240_01701	chr	mazF/mazE	MazE antitoxin	guilt-by-association
S. muscae-like	IVB6240	NA	chr	yoeB/yefM	putative ORF	guilt-by-association	NA	NA	NA	NA	NA
S. muscae-like	IVB6240	IVB6240_02198	chr	yoeB/yefM	Antitoxin RelJ	A.42324	2.1e-29	98.6	PF02604	PhdYeFM_antitox	Antitoxin Phd_YefM, type II toxin-antitoxin system
S. muscae-like	IVB6240	IVB6240_02240	chr	doc/HTH	hypothetical protein	T.45183	1.2e-20	70.9	PF02661	Fic	Fic/DOC family
S. muscae-like	IVB6240	IVB6240_02241	chr	doc/HTH	hypothetical protein	A.61788	9.7e-05	19.7	PF04014	MazE_antitoxin	Antidote-toxin recognition MazE, bacterial antitoxin
S. muscae-like	IVB6246	IVB6246_00956	chr	abiEii/abiEi	hypothetical protein	guilt-by-association	NA	NA	NA	NA	NA
S. muscae-like	IVB6246	IVB6246_00957	chr	abiEii/abiEi	hypothetical protein	T.1206	2.8e-18	62.7	PF08843	AbiEii	Nucleotidyl transferase AbiEii toxin, Type IV TA system
S. muscae-like	IVB6246	IVB6246_00958	chr	abiEii/abiEi	hypothetical protein	T.1206	1.3e-06	24.3	PF08843	AbiEii	Nucleotidyl transferase AbiEii toxin, Type IV TA system
S. muscae-like	IVB6246	IVB6246_01386	chr	pezT/pezA	Toxin PezT	T.47080	3.5e-124	410.2	PF06414	Zeta_toxin	Zeta toxin
S. muscae-like	IVB6246	IVB6246_01387	chr	pezT/pezA	Antitoxin PezA	A.22074	6.1e-52	172.8	PF01381	HTH_3	Helix-turn-helix
S. muscae-like	IVB6246	IVB6246_01699	chr	mazF/mazE	Endoribonuclease MazF	T.2208	2.6e-57	189	PF02452	PemK_toxin	PemK-like, MazF-like toxin of type II toxin-antitoxin system
S. muscae-like	IVB6246	IVB6246_01700	chr	mazF/mazE	MazE antitoxin	guilt-by-association	NA	NA	NA	NA	NA
S. muscae-like	IVB6246	IVB6246_02209	chr:prophage	yoeB/yefM	Toxin YoeB	T.47405	7.1e-41	135.6	PF06769	YoeB_toxin	YoeB-like toxin of bacterial type II toxin-antitoxin system
S. muscae-like	IVB6246	IVB6246_02210	chr:prophage	yoeB/yefM	Antitoxin RelJ	A.42324	1.9e-29	98.8	PF02604	PhdYeFM_antitox	Antitoxin Phd_YefM, type II toxin-antitoxin system

[truncated: 7 more sheets: TAS_S.pasteuri, TAS_S.schleiferi, TAS_S.simulans, TAS_S.simulans-like, TAS_S.ureilyticus, Motif_MethylationLevel, Motif_candidateMTase]
